# Supplementary material for: Screening and identification of MicroRNAs expressed in perirenal adipose tissue during rabbit growth
Source: Lipids Health Dis. 2020 Mar 7;19:35. doi: 10.1186/s12944-020-01219-5 (PMC7060515; doi:10.1186/s12944-020-01219-5)
Supplement: Supplementary file 1 — Additional file 1. Primer information of 6 MiRNAs used for q-PCR validation. [file 12944_2020_1219_MOESM1_ESM.xlsx]

## Sheet: Sheet1
Additional file 1 Primer information of 6 MiRNAs used for q-PCR validation.
MiRNA Name	Sequence of primer(5'→3')	Tm(℃）
ocu-miR-1296-5p	F: TTAGGGCCCTGGCTCCATCTCC	61
	R: TGGTGTCGTGGAGTCG
ocu-miR-193b-3p	F: AACTGGCCCACAAAGTCCCGCT
	R: TGGTGTCGTGGAGTCG
mmu-miR-3968_1ss14AT	F: CGAATCCCACTCCTGACACCA
	R: TGGTGTCGTGGAGTCG
mmu-miR-199a-3p_R+1	F: ACAGTAGTCTGCACATTGGTTAA
	R: TGGTGTCGTGGAGTCG
ocu-let-7d-3p	F: CTATACGACCTGCTGCCTTTCT
	R: TGGTGTCGTGGAGTCG
ocu-miR-7a-5p	F: TGGAAGACTAGTGATTTTGTTGTT
	R: TGGTGTCGTGGAGTCG
