# Supplementary material for: Screening and identification of MicroRNAs expressed in perirenal adipose tissue during rabbit growth
Source: Lipids Health Dis. 2020 Mar 7;19:35. doi: 10.1186/s12944-020-01219-5 (PMC7060515; doi:10.1186/s12944-020-01219-5)
Supplement: Supplementary file 2 — Additional file 2. Summary and quality assessments of the sequencing data. [file 12944_2020_1219_MOESM2_ESM.xlsx]

## Sheet: Sheet1
Additional file 2 Summary and quality assessments of the sequencing data.
Sample	Raw reads	3ADT&length filter	Junk reads	Rfam	mRNA	Repeats	valid reads	Uniq-Valid
							(%)	(%)
YR-1	11020729	9308844	12969	165455	118653	18475	1416639	213868
								-36.36
YR-2	10138426	8019757	10746	180695	135763	21938	1790816	197112
								-34.91
YR-3	10176451	8013676	9839	179127	111134	21368	1865907	172905
								-29.91
MR-1	15721988	994540	30291	283721	271773	53817	14139070	381169
								-47.15
MR-2	13886841	3617844	15573	119003	103054	26165	10031780	226919
								-32.46
TR-1	12069306	4624968	15623	183975	179220	35980	7066392	236401
								-32.32
TR-2	12654630	9689623	19670	356202	246850	43386	2348064	288767
								-34.81
TR-3	13309976	587597	20938	172942	128235	30787	12394709	227947
								-43.96
Note: Samples are denoted by sample names. Raw Reads represent the original sequencing data. Valid reads represent valid data obtained after filtering 3ADT & length filter, Junk reads, Rfam, mRNA and Repeats databases. Uniq-valid represents the Valid Unique copy number obtained.
