# Supplementary material for: Screening and identification of MicroRNAs expressed in perirenal adipose tissue during rabbit growth
Source: Lipids Health Dis. 2020 Mar 7;19:35. doi: 10.1186/s12944-020-01219-5 (PMC7060515; doi:10.1186/s12944-020-01219-5)
Supplement: Supplementary file 3 — Additional file 3. Sequence distribution of each unique MiRNA from each sample. [file 12944_2020_1219_MOESM3_ESM.xlsx]

## Sheet: Sheet1
Additional file 3 Sequence distribution of each unique MiRNA from each sample.
length		YR-1	YR-2	YR-3	MR-1	MR-2	TR-1	TR-2	TR-3
18	28494		26300	26447	43900	17513	25208	43594	18368
	-0.1332		-0.1334	-0.153	-0.1152	-0.0772	-0.1066	-0.151	-0.0806
19	28582		24865	24264	49220	18956	26278	42588	23592
	-0.1336		-0.1261	-0.1403	-0.1291	-0.0835	-0.1112	-0.1475	-0.1035
20	27981		24640	22618	54436	21989	27892	40821	29560
	-0.1308		-0.125	-0.1308	-0.1428	-0.0969	-0.118	-0.1414	-0.1297
21	30951		27716	26771	62982	33879	36155	44653	39681
	-0.1447		-0.1406	-0.1548	-0.1652	-0.1493	-0.1529	-0.1546	-0.1741
22	26686		25794	22576	61580	36571	36073	37685	42513
	-0.1248		-0.1309	-0.1306	-0.1616	-0.1612	-0.1526	-0.1305	-0.1865
23	24981		23443	15543	47535	30271	28478	27206	33886
	-0.1168		-0.1189	-0.0899	-0.1247	-0.1334	-0.1205	-0.0942	-0.1487
24	34702		29210	27878	36777	49997	40183	38246	25985
	-0.1623		-0.1482	-0.1612	-0.0965	-0.2203	-0.17	-0.1324	-0.114
25	7368		9123	4603	16040	11445	10603	9194	9908
	-0.0345		-0.0463	(2.66%	-0.0421	-0.0504	-0.0449	-0.0318	-0.0435
26	4123		6021	2205	8699	6298	5531	4780	4454
	-0.0193		-0.0305	-0.0128	-0.0228	-0.0278	-0.0234	-0.0166	-0.0195
Note: Length represents the length of MiRNA sequences.
