# Supplementary material for: Screening and identification of MicroRNAs expressed in perirenal adipose tissue during rabbit growth
Source: Lipids Health Dis. 2020 Mar 7;19:35. doi: 10.1186/s12944-020-01219-5 (PMC7060515; doi:10.1186/s12944-020-01219-5)
Supplement: Supplementary file 4 — Additional file 4. Length distribution of the identified MiRNAs. [file 12944_2020_1219_MOESM4_ESM.xlsx]

## Sheet: Sheet1
Additional file 4 Length distribution of the identified MiRNAs.
Length	Unique miRNA	Known miRNA	New miRNA
18	40（4.05%）	20(2.56%)	20(9.66%)
19	37（3.75%）	8(1.03%)	29(14.01%)
20	44（4.46%）	27(3.46%)	17(8.21%)
21	180（18.24%）	154(19.74%)	26(12.56%)
22	398（40.32%）	336(43.08%)	62(29.95%)
23	212（21.48%）	170(21.79%)	42(20.29%)
24	55（5.57%)	46(5.89%)	9(4.35%)
25	15(1.52%)	13(1.67%)	2(0.96%)
26	6(0.61%)	6(0.76%)	0
all	987	780	207
