# Supplementary material for: Screening and identification of MicroRNAs expressed in perirenal adipose tissue during rabbit growth
Source: Lipids Health Dis. 2020 Mar 7;19:35. doi: 10.1186/s12944-020-01219-5 (PMC7060515; doi:10.1186/s12944-020-01219-5)
Supplement: Supplementary file 5 — Additional file 5. The DE miRNAs of YR-vs-TR, YR-vs-MR and TR-vs-MR. [file 12944_2020_1219_MOESM5_ESM.xlsx]

## Sheet: Sheet1
The DE miRNAs of YR-vs-TR, YR-vs-MR and TR-vs-MR
red is pvalue<=0.001,orange is pvalue <=0.01,blue is pvalue<=0.05
The DE miRNAs of YR-vs-TR
Index	miR_name	miR_seq	up/down	pvalue(t_test)	Expression level
1	ocu-miR-212-5p	ACCTTGGCTCTAGACTGCTTACT	down	0.00192466	middle
2	ocu-miR-21-3p	CAACAGCAGTCGATGGGCTGTC	down	0.00476449	middle
3	gmo-miR-30e-3p_R+2_1ss18GA	CTTTCAGTCGGATGTTTACAGCA	down	0.0135245	middle
4	rno-miR-1843b-5p_L+1R-3_1ss17TG	CATGGAGGTCTCTGTCGGACT	down	0.0175028	middle
5	mmu-miR-218-1-3p_R-1	AAACATGGTTCCGTCAAGCAC	down	0.0185647	middle
6	ocu-miR-152-5p	AGGTTCTGTGATACACTCCGACT	down	0.0304785	middle
7	ocu-miR-206-3p	TGGAATGTAAGGAAGTGTGTGG	up	0.031277	middle
8	PC-5p-16570_50	AACCATTCTCTGAGCAGC	up	0.0334139	middle
9	ocu-miR-744-3p_R+1	CTGTTGCCACTAACCTCAACCT	down	0.0389029	middle
10	mmu-miR-3968_1ss14AT	CGAATCCCACTCCTGACACCA	up	0.0451865	middle
11	ocu-let-7c-3p	CTGTACAACCTTCTAGCTTTCC	down	0.0458746	middle
12	ocu-miR-188-3p	CTCCCACATGCAGGGTTTGCA	down	0.0475216	middle
The DE miRNAs of YR-vs-MR
Index	miR_name	miR_seq	up/down	pvalue(t_test)	Expression level
1	ocu-miR-22-3p	AAGCTGCCAGTTGAAGAACTGT	down	6.21336e-06	high
2	ocu-let-7d-3p	CTATACGACCTGCTGCCTTTCT	up	4.98008e-05	high
3	ocu-miR-744-5p_R-1	TGCGGGGCTAGGGCTAACAGC	up	0.000228862	high
4	ocu-miR-374a-5p_R-1	TTATAATACAACCTGATAAGT	down	0.000251476	high
5	ocu-miR-423-3p	AGCTCGGTCTGAGGCCCCTCAGT	up	0.000326563	high
6	rno-miR-126a-5p_1ss13TC	CATTATTACTTTCGGTACGCG	down	0.00033909	high
7	ocu-let-7b-3p_1ss22CT	CTATACAGCCTACTGCCTTCCT	up	0.000365634	middle
8	mmu-miR-199a-3p_R+1	ACAGTAGTCTGCACATTGGTTAA	down	0.000416098	middle
9	ocu-miR-1296-5p	TTAGGGCCCTGGCTCCATCTCC	up	0.000483008	high
10	mmu-miR-106a-5p_R+1_2ss1CA10AT	AAAAGTGCTTACAGTGCAGGTAGT	down	0.000708889	middle
11	oan-miR-106-5p_R+3	AAAAGTGCTTACAGTGCAGGTAGT	down	0.000708889	middle
12	bta-miR-33b	GTGCATTGCTGTTGCATTGC	down	0.000810533	middle
13	ocu-miR-30d-3p_L-1	TTTCAGTCAGATGTTTGCTGC	down	0.00108172	middle
14	ocu-miR-501-3p	AATGCACCCGGGCAAGGATTCC	up	0.00128553	high
15	ocu-miR-374b-3p	CTTAGCAGGTTGTATTATCATT	down	0.00137838	middle
16	ocu-miR-193b-5p	CGGGGTTTTGAGGGCGAGATGA	up	0.00141683	middle
17	bta-miR-199a-3p_R+1_1ss22AT	ACAGTAGTCTGCACATTGGTTTT	down	0.00153719	middle
18	PC-3p-18819_42	TGACCCCCGGCCGGACCCCACC	up	0.00162275	middle
19	ocu-miR-362-3p_R-1	AACACACCTATTCAAGGATTC	down	0.00163354	middle
20	ocu-miR-199a-5p	CCCAGTGTTCAGACTACCTGTTC	down	0.00171814	high
21	PC-5p-3156_469	TTCCTTGGATGTCTGAGCGAG	up	0.00215155	middle
22	dre-miR-92a-3p_R+2	TATTGCACTTGTCCCGGCCTGTAT	up	0.00221695	high
23	mmu-miR-7226-3p_L-5_1ss8GA	CAACCATTCTCTGAGCAG	up	0.00225832	middle
24	ocu-miR-872-5p	AAGGTTACTTGTTAGTTCAGG	down	0.00235282	middle
25	oni-miR-218a_R+1_1ss22GA	TTGTGCTTGATCTAACCATGTAA	down	0.0026241	low
26	rno-miR-126a-3p	TCGTACCGTGAGTAATAATGCG	down	0.00276263	high
27	ocu-miR-20b-5p_R-1	CAAAGTGCTCATAGTGCAGGTAG	down	0.00283034	middle
28	hsa-miR-339-5p_R+1	TCCCTGTCCTCCAGGAGCTCACGA	up	0.00289542	middle
29	eca-miR-676_R+1	CCGTCCTAAGGTTGTTGAGTTT	down	0.00293276	middle
30	PC-5p-18350_43	AGAAGCTGGCACTGTGGTGTAGT	down	0.00311123	middle
31	mmu-miR-3968_1ss14AT	CGAATCCCACTCCTGACACCA	up	0.00325711	middle
32	ocu-let-7f-5p	TGAGGTAGTAGATTGTATAGTT	down	0.00326374	high
33	ocu-miR-374b-5p_R-1	ATATAATACAACCTGCTAAGT	down	0.00335817	middle
34	ocu-miR-150-5p	TCTCCCAACCCTCGTACCAGTG	up	0.00336155	high
35	ocu-miR-350-3p_R-1	TTCACAAAGCCCATACACTTTT	down	0.00363248	middle
36	ocu-miR-188-3p	CTCCCACATGCAGGGTTTGCA	down	0.00378134	middle
37	ocu-miR-107-3p_R-2	AGCAGCATTGTACAGGGCTAT	down	0.00391448	middle
38	ocu-miR-421-3p	ATCAACAGACATTAATTGGGCGC	down	0.00404574	middle
39	mmu-miR-1839-5p	AAGGTAGATAGAACAGGTCTTG	down	0.00408185	middle
40	oan-miR-103-3p_R+1	AGCAGCATTGTACAGGGCTATGAG	down	0.00448369	middle
41	ocu-miR-148b-5p_R-1	GAAGTTCTGTTATACACTCAGGC	down	0.00459848	middle
42	ocu-miR-193b-3p	AACTGGCCCACAAAGTCCCGCT	up	0.00462355	high
43	ocu-miR-342-3p	TCTCACACAGAAATCGCACCCTCT	up	0.00477107	middle
44	ocu-miR-98-5p	TGAGGTAGTAAGTTGTATTGTT	down	0.0049488	high
45	ocu-miR-26a-3p	CCTATTCTTGATTACTTGTTTC	down	0.00513316	middle
46	ocu-miR-423-5p	TGAGGGGCAGAGAGCGAGACTTT	up	0.0053801	high
47	ocu-miR-505-5p	GGGAGCCAGGAAGTATTGATGTT	up	0.0059864	middle
48	bta-miR-320a	AAAAGCTGGGTTGAGAGGGCGA	up	0.00604804	high
49	xtr-miR-92b_R+1	TATTGCACTCGTCCCGGCCTCC	up	0.00606483	high
50	ocu-miR-541-3p	TGGTGGGCACAGAATCCAGACT	down	0.00634248	middle
51	ocu-miR-212-5p	ACCTTGGCTCTAGACTGCTTACT	down	0.00639078	middle
52	bta-miR-199b_1ss23CA	CCCAGTGTTTAGACTATCTGTTA	down	0.00656799	middle
53	PC-5p-16570_50	AACCATTCTCTGAGCAGC	up	0.00689044	middle
54	ocu-miR-25-5p	AGGCGGAGACTTGGGCAATTGCT	up	0.0068956	middle
55	ocu-miR-7a-5p	TGGAAGACTAGTGATTTTGTTGTT	down	0.00716594	middle
56	ocu-miR-328-3p_R+1	CTGGCCCTCTCTGCCCTTCCGT	up	0.00756023	high
57	hsa-miR-1260b_R-1_1ss9AG	ATCCCACCGCTGCCACCA	up	0.00767067	high
58	ocu-miR-1343-3p	CTCCTGGGGCCCGCACTCTCGT	up	0.00771591	middle
59	hsa-miR-339-5p_R-2	TCCCTGTCCTCCAGGAGCTCA	up	0.00795598	high
60	ocu-miR-6529-3p	CCTGTGCCTTTTACCTCTTTAA	down	0.00802421	middle
61	ptr-miR-1260b_R-1	ATCCCACCACTGCCACCA	up	0.00819199	middle
62	ocu-let-7f-3p_1ss22CT	CTATACAATCTATTGCCTTCCT	down	0.00899294	middle
63	ocu-miR-378-5p	CTCCTGACTCCAGGTCCTGTGT	up	0.00906726	middle
64	ocu-miR-383-5p	AGATCAGAAGGTGATTGTGGCT	down	0.00909122	middle
65	PC-5p-6071_183	TGTGGGGGACCAGCACTGTGT	up	0.0102582	middle
66	PC-5p-12950_70	CTGTACCACTTTGTCGGA	down	0.0104273	middle
67	ocu-miR-532-3p	CCTCCCACACCCAAGGCTTGCA	up	0.0108216	middle
68	aca-miR-133a-3p_1ss22GT	TTTGGTCCCCTTCAACCAGCTT	down	0.0109207	low
69	pma-miR-133a_L+1R-1	TTTGGTCCCCTTCAACCAGCTT	down	0.0109207	low
70	ocu-miR-125b-5p	TCCCTGAGACCCTAACTTGTGA	up	0.0111011	high
71	ocu-miR-15a-3p_1ss22AT	CAGGCCATATTGTGCTGCCTCT	down	0.0117354	low
72	mmu-miR-1839-3p_R-2	AGACCTACTTATCTACCAACA	down	0.0119303	middle
73	ocu-miR-532-5p	CATGCCTTGAGTGTAGGACTGT	down	0.0120259	high
74	ocu-let-7g-5p	TGAGGTAGTAGTTTGTACAGTT	down	0.0121976	high
75	aca-miR-338-3p_1ss12TC	TCCAGCATCAGCGATTTTGTT	down	0.0125403	middle
76	ocu-miR-7a-3p	CAACAAATCACAGTCTGCCATA	down	0.0129681	middle
77	PC-5p-3428_415	ATTTTGATTCTGAGGTTA	up	0.0131344	middle
78	ocu-miR-363-3p	AATTGCACGGTATCCATCTGTA	down	0.0133971	middle
79	cgr-miR-615-3p	TCCGAGCCTGGGTCTCCCTCTT	up	0.013552	middle
80	ocu-miR-30b-5p	TGTAAACATCCTACACTCAGCT	down	0.0141319	high
81	ocu-miR-197-3p	TTCACCACCTTCTCCACCCAGC	up	0.0146976	middle
82	ocu-miR-361-3p_L+1R-2	TCCCCCAGGTGTGATTCTGATTT	up	0.0147104	middle
83	ocu-miR-98-3p_1ss22CT	CTATACAACTTACTACTTTCCT	down	0.0151438	middle
84	ocu-miR-188-5p_R+1	CATCCCTTGCATGGTGGAGGGT	down	0.015279	middle
85	ocu-miR-139-5p	TCTACAGTGCACGTGTCTCCAGT	up	0.0159414	high
86	ocu-miR-708-5p	AAGGAGCTTACAATCTAGCTGGG	down	0.0163665	middle
87	ocu-miR-99a-3p_R+1	CAAGCTCGCTTCTATGGGTCTGT	down	0.0165203	middle
88	ocu-miR-10b-3p_R-1	ACAGATTCGATTCTAGGGGAAT	down	0.0167687	middle
89	cli-miR-30e-3p_R+1_1ss22CT	CTTTCAGTCGGATGTTTGCAGTA	down	0.0167687	middle
90	ola-miR-30e_R+4	CTTTCAGTCGGATGTTTGCAGTA	down	0.0167687	middle
91	ocu-miR-660-3p_R-1	ACCTCCTGTGTGCATGGATTGC	down	0.0167817	middle
92	ocu-miR-103a-3p	AGCAGCATTGTACAGGGCTATGA	down	0.016813	high
93	PC-5p-10108_96	CCGCCCGTCCCCGCCCCT	up	0.0169892	middle
94	bta-miR-125a	TCCCTGAGACCCTTTAACCTGTG	up	0.0171712	high
95	cgr-miR-125a-5p_R-1	TCCCTGAGACCCTTTAACCTGTG	up	0.0171712	high
96	ocu-miR-384-5p	TGTAAACAATTCCTAGGCAATGT	down	0.0179096	low
97	ocu-miR-500-5p_R-2	TAATCCTTGCTACCTGGGTGAGA	down	0.0185574	middle
98	mmu-miR-199b-5p	CCCAGTGTTTAGACTACCTGTTC	down	0.0196382	middle
99	mdo-miR-22-3p	AAGCTGCCAGTTGAAGAACTGC	down	0.0201546	middle
100	ocu-miR-500-3p_L+1R-1	AATGCACCTGGGCAAGGATTCA	up	0.0205426	high
101	ocu-miR-502a-3p	AATGCACCTGGGCAAGGATTCA	up	0.0205426	high
102	PC-5p-12307_75	CCTGTGTCGCCGCGCTCTC	up	0.0206294	middle
103	ocu-miR-139-3p	TGGAGACGCGGCCCTGTTGGAGT	up	0.0208731	middle
104	ocu-miR-574-3p	CACGCTCATGCACACACCCACA	up	0.0216818	high
105	ocu-miR-331-3p_R+1	GCCCCTGGGCCTATCCTAGAAT	up	0.0219631	middle
106	efu-miR-99b_R-3	CACCCGTAGAACCGACCTTGCG	up	0.0220483	high
107	ocu-miR-652-5p_R-2	ACAACCCTAGGAGAGGGTGCCATT	down	0.0226316	middle
108	tgu-miR-16b-5p_1ss22GA	TAGCAGCACGTAAATATTGGAA	down	0.0229921	low
109	eca-mir-8986a-p5_1ss1GA	ATCGAGGCTAGAGTCACGCTTGG	up	0.0231792	middle
110	ocu-miR-140-3p	ACCACAGGGTAGAACCACGGAC	up	0.0232301	high
111	hsa-miR-330-5p_R+1	TCTCTGGGCCTGTGTCTTAGGCT	down	0.0238086	middle
112	cfa-miR-330_R+1	TCTCTGGGCCTGTGTCTTAGGCT	down	0.0238086	middle
113	ocu-miR-301a-3p_R-2	CAGTGCAATAGTATTGTCAAAGC	down	0.0243879	middle
114	bta-mir-2887-2-p5	GACCGGGGTCCGGTGCGGAGAGCC	up	0.02507	middle
115	ocu-miR-545-3p	TCAACAAACATTTATTGCGTGCC	down	0.026444	middle
116	PC-3p-4290_295	ATTCCACCCTTCCCGTGG	up	0.0265636	middle
117	ocu-miR-142-3p_L+2R-1	TGTAGTGTTTCCTACTTTATGG	down	0.0269202	middle
118	ocu-miR-378-3p	ACTGGACTTGGAGTCAGAAGGC	down	0.0272458	high
119	bta-miR-150_L+1R-1_1ss14TC	CTCTCCCAACCCTCGTACCAGTG	up	0.0289575	middle
120	ocu-miR-502b-3p_R-4	AATGCACCTGGGCAAGGATT	up	0.0292015	middle
121	hsa-miR-26a-5p_R+1	TTCAAGTAATCCAGGATAGGCTT	down	0.0292592	high
122	ocu-miR-16a-5p	TAGCAGCACGTAAATACTGGCG	down	0.030887	high
123	ocu-miR-7180-3p	TGTGGCCTCTGGGTGTGTACCCT	down	0.0312956	middle
124	oan-miR-92b_R+1_1ss16AG	TATTGCACTTGTCCCGGCCTGTA	up	0.0317996	high
125	PC-5p-15163_57	ATTCACCATGTTCCCGTGG	up	0.0318127	middle
126	ocu-miR-365-3p	TAATGCCCCTAAAAATCCTTAT	up	0.0319522	high
127	ocu-miR-194-5p_R-1	TGTAACAGCAACTCCATGTGGA	down	0.0319892	middle
128	ocu-miR-340-5p	TTATAAAGCAATGAGACTGATT	down	0.0321648	middle
129	ocu-miR-20a-5p	TAAAGTGCTTATAGTGCAGGTAG	down	0.0321914	high
130	ocu-miR-22-5p	AGTTCTTCAGTGGCAAGCTTTA	down	0.0322996	middle
131	ocu-miR-214-5p	TGCCTGTCTACACTTGCTGTGC	down	0.0331364	middle
132	ocu-miR-502a-5p_R-2	AATCCTTGCTATCTGGGTGCTAGT	down	0.0333673	middle
133	ocu-miR-19b-5p	AGTTTTGCAGGTTTGCATCCAGC	down	0.033388	low
134	bta-miR-149-5p	TCTGGCTCCGTGTCTTCACTCCC	up	0.033824	middle
135	hsa-miR-27a-3p	TTCACAGTGGCTAAGTTCCGC	down	0.0360051	high
136	ocu-miR-32-5p_R-1	TATTGCACATTACTAAGTTGC	down	0.0365772	middle
137	bta-mir-2904-2-p5	GAGCCTCGGTTGGCCTCGGATA	up	0.0369749	middle
138	ocu-miR-6529-5p	GAGAGATCAGAGGCGCAGAGT	up	0.0371639	high
139	PC-3p-4204_305	TCGCTGCGATCTATTGAAAGTC	up	0.0391932	middle
140	bta-miR-484	TCAGGCTCAGTCCCCTCCCGAT	up	0.040013	high
141	dre-miR-152_R-1_2ss20TG21GA	TCAGTGCATGACAGAACTTGA	down	0.0401245	middle
142	ocu-miR-191-5p_R-1	CAACGGAATCCCAAAAGCAGCT	up	0.0402989	high
143	hsa-miR-1306-5p_R-1	CCACCTCCCCTGCAAACGTCC	up	0.0413553	high
144	ocu-miR-374a-3p	CTTACCAGATTGTATTGTAATT	down	0.0428601	middle
145	PC-3p-10045_97	TTTCATGAGGCTCAAAGATTTC	down	0.0437444	middle
146	bta-miR-199a-3p_R-1_2ss20TC21TA	ACAGTAGTCTGCACATTGGCA	down	0.0441716	middle
147	ocu-miR-455-5p	TATGTGCCTTTGGACTACATCG	down	0.0444222	middle
148	ocu-miR-26a-5p	TTCAAGTAATCCAGGATAGGCT	down	0.0444664	high
149	ocu-miR-193a-5p	TGGGTCTTTGCGGGCGAGATGA	up	0.044796	high
150	oan-miR-1386_1ss7GC	CTCCTGCCTGGCTCGCCA	up	0.0457922	middle
151	PC-5p-17846_45	AGAGGTCAGCACTGTAGCACAG	down	0.0457977	middle
152	PC-3p-37624_13	CAAGTCCATGTAAGAACTA	down	0.0457977	low
153	bta-miR-330	GCAAAGCACACGGCCTGCAGAGA	up	0.0462761	middle
154	hsa-miR-330-3p	GCAAAGCACACGGCCTGCAGAGA	up	0.0462761	middle
155	ocu-miR-92a-3p	TATTGCACTTGTCCCGGCCTGT	up	0.0467139	high
156	mmu-miR-300-3p_R-2	TATGCAAGGGCAAGCTCTCT	down	0.0470299	middle
157	ocu-miR-362-5p_R-2	AATCCTTGGCACCTAGGTGTGA	down	0.0470607	middle
158	hsa-miR-194-5p_R+1	TGTAACAGCAACTCCATGTGGAA	down	0.0478182	middle
159	cgr-miR-1260_R+2	ATCCCACCGCTGCCACCAAA	up	0.0480036	middle
160	mmu-miR-455-5p_L-2R+3	TGTGCCTTTGGACTACATCGTGA	down	0.0482039	middle
161	ocu-miR-199a-3p_R-1	ACAGTAGTCTGCACATTGGTT	down	0.0485564	high
162	ssc-miR-30a-3p_L-1R+1	TTTCAGTCGGATGTTTGCAGCC	down	0.0492628	middle
163	bta-mir-2904-2-p3	CCTCGGATAGCCGGTCCCCCGC	up	0.0497154	middle
164	PC-5p-29974_20	ATGCTGGGAGTGAGGTGGATGCT	down	0.0498585	low
The DE miRNAs of TR-vs-MR
Index	miR_name	miR_seq	up/down	pvalue(t_test)	Expression level
1	oni-miR-218a_R+1_1ss22GA	TTGTGCTTGATCTAACCATGTAA	down	0.0026241	low
2	ocu-miR-212-5p	ACCTTGGCTCTAGACTGCTTACT	up	0.00986915	middle
3	ocu-miR-107-5p	AGCTTCTTTACAGTGTTGCCTTG	down	0.0149249	low
4	ocu-miR-384-5p	TGTAAACAATTCCTAGGCAATGT	down	0.0179096	low
5	PC-5p-29974_20	ATGCTGGGAGTGAGGTGGATGCT	down	0.0352716	low
6	PC-5p-12950_70	CTGTACCACTTTGTCGGA	down	0.0362805	middle
7	ocu-miR-130b-5p	ACTCTTTCCCTGTTGCACTACT	up	0.039907	middle
