# Supplementary material for: Screening and identification of MicroRNAs expressed in perirenal adipose tissue during rabbit growth
Source: Lipids Health Dis. 2020 Mar 7;19:35. doi: 10.1186/s12944-020-01219-5 (PMC7060515; doi:10.1186/s12944-020-01219-5)
Supplement: Supplementary file 6 — Additional file 6. The list of all expressed miRNAs. [file 12944_2020_1219_MOESM6_ESM.xlsx]

## Sheet: Sheet1
Additional file 6.The list of all expressed miRNAs
Number	miR_name	miR_seq	len	genomeID	Expression level
1	ocu-miR-1-5p_R-1	ACATACTTCTTTATGTACCCAT	22	NC_013677.1	low
2	ocu-miR-1-3p	TGGAATGTAAAGAAGTATGTAT	22	NC_013677.1	high
3	ocu-let-7d-5p	AGAGGTAGTAGGTTGCATAGTT	22	NC_013669.1	high
4	ocu-let-7d-3p	CTATACGACCTGCTGCCTTTCT	22	NC_013669.1	high
5	ocu-let-7f-5p	TGAGGTAGTAGATTGTATAGTT	22	NC_013669.1	high
6	ocu-let-7f-3p_1ss22CT	CTATACAATCTATTGCCTTCCT	22	NC_013669.1	middle
7	ocu-let-7i-5p	TGAGGTAGTAGTTTGTGCTGTT	22	NC_013672.1	high
8	ocu-let-7i-3p	CTGCGCAAGCTACTGCCTTGCT	22	NC_013672.1	middle
9	ocu-let-7b-5p	TGAGGTAGTAGGTTGTGTGGTT	22	NW_003159554.1	high
10	ocu-let-7b-3p_1ss22CT	CTATACAGCCTACTGCCTTCCT	22	NW_003159554.1	middle
11	ocu-let-7f-5p	TGAGGTAGTAGATTGTATAGTT	22	NC_013690.1	high
12	ocu-let-7f-2-3p_1ss22CT	CTATACAGTCTACTGTCTTTCT	22	NC_013690.1	middle
13	ocu-let-7c-5p	TGAGGTAGTAGGTTGTATGGTT	22	NC_013682.1	high
14	ocu-let-7c-3p	CTGTACAACCTTCTAGCTTTCC	22	NC_013682.1	middle
15	ocu-let-7a-5p	TGAGGTAGTAGGTTGTATAGTT	22	NW_003159554.1	high
16	ocu-let-7a-3p	CTATACAATCTACTGTCTTTCC	22	NW_003159554.1	middle
17	ocu-let-7g-5p	TGAGGTAGTAGTTTGTACAGTT	22	NC_013677.1	high
18	ocu-let-7g-3p_1ss22CT	CTGTACAGGCCACTGCCTTGCT	22	NC_013677.1	middle
19	ocu-miR-7a-5p	TGGAAGACTAGTGATTTTGTTGTT	24	NW_003159354.1	middle
20	ocu-miR-7a-3p	CAACAAATCACAGTCTGCCATA	22	NW_003159354.1	middle
21	ocu-let-7a-5p	TGAGGTAGTAGGTTGTATAGTT	22	NC_013669.1	high
22	ocu-let-7a-3p_1ss22CT	CTATACAATCTACTGTCTTTCT	22	NC_013669.1	middle
23	ocu-let-7a-5p	TGAGGTAGTAGGTTGTATAGTT	22	NC_013669.1	high
24	ocu-let-7a-2-3p	CTGTACAACCTCCTAGCTTTCC	22	NC_013669.1	middle
25	ocu-miR-9-5p	TCTTTGGTTATCTAGCTGTATGA	23	NC_013679.1	middle
26	ocu-miR-9-3p_R-1	ATAAAGCTAGATAACCGAAAGT	22	NC_013679.1	middle
27	ocu-miR-9-5p	TCTTTGGTTATCTAGCTGTATGA	23	NC_013681.1	middle
28	ocu-miR-9-3p_R-1	ATAAAGCTAGATAACCGAAAGT	22	NC_013681.1	middle
29	ocu-miR-10a-5p	TACCCTGTAGATCCGAATTTGT	22	NC_013687.1	high
30	ocu-miR-10a-3p_R-1	CAAATTCGTATCTAGGGGAAT	21	NC_013687.1	middle
31	ocu-miR-10b-5p_R-2	TACCCTGTAGAACCGAATTTGT	22	NC_013675.1	high
32	ocu-miR-10b-3p_R-1	ACAGATTCGATTCTAGGGGAAT	22	NC_013675.1	middle
33	ocu-miR-15a-5p	TAGCAGCACATAATGGTTTGTG	22	NW_003159331.1	high
34	ocu-miR-15a-3p_1ss22AT	CAGGCCATATTGTGCTGCCTCT	22	NW_003159331.1	low
35	ocu-miR-15b-5p	TAGCAGCACATCATGGTTTACA	22	NC_013682.1	high
36	ocu-miR-15b-3p_R-1	CGAATCATAATTTGCTGCTCT	21	NC_013682.1	middle
37	ocu-miR-16b-5p_R-1	TAGCAGCACGTAAATATTGGCG	22	NC_013682.1	high
38	ocu-miR-16b-3p_R-1	ACCAATATTATTGTGCTGCTTT	22	NC_013682.1	middle
39	ocu-miR-16a-5p	TAGCAGCACGTAAATACTGGCG	22	NW_003159331.1	high
40	ocu-miR-16a-3p_R-1	CCAGTATTAACTGTGCTGCTGA	22	NW_003159331.1	middle
41	ocu-miR-17-5p	CAAAGTGCTTACAGTGCAGGTAG	23	NC_013676.1	middle
42	ocu-miR-17-3p_R-2	ACTGCAGTGAAGGCACTTGT	20	NC_013676.1	middle
43	ocu-miR-18b-5p_R-2	TAAGGTGCATCTAGTGCAGTT	21	NC_013690.1	middle
44	ocu-miR-18a-5p_R-2	TAAGGTGCATCTAGTGCAGAT	21	NC_013676.1	middle
45	ocu-miR-18a-3p_R-3	ACTGCCCTAAGTGCTCCTTCT	21	NC_013676.1	middle
46	ocu-miR-19b-5p	AGTTTTGCAGGTTTGCATCCAGC	23	NC_013676.1	low
47	ocu-miR-19b-3p_R-2	TGTGCAAATCCATGCAAAACT	21	NC_013676.1	middle
48	ocu-miR-19b-3p_R-2	TGTGCAAATCCATGCAAAACT	21	NC_013690.1	middle
49	ocu-miR-19a-3p	TGTGCAAATCTATGCAAAACTGA	23	NC_013676.1	middle
50	ocu-miR-20a-5p	TAAAGTGCTTATAGTGCAGGTAG	23	NC_013676.1	high
51	ocu-miR-20a-3p	ACTGCATTATGAGCACTTAAAGT	23	NC_013676.1	middle
52	ocu-miR-20b-5p_R-1	CAAAGTGCTCATAGTGCAGGTAG	23	NC_013690.1	middle
53	ocu-miR-20b-3p_L-1R-2	ACTGTAGTGTGAGCACTTCT	20	NC_013690.1	low
54	ocu-miR-21-5p_R-2	TAGCTTATCAGACTGATGTTGA	22	NC_013687.1	high
55	ocu-miR-21-3p	CAACAGCAGTCGATGGGCTGTC	22	NC_013687.1	middle
56	ocu-miR-22-5p	AGTTCTTCAGTGGCAAGCTTTA	22	NC_013687.1	middle
57	ocu-miR-22-3p	AAGCTGCCAGTTGAAGAACTGT	22	NC_013687.1	high
58	ocu-miR-23b-5p	GGGTTCCTGGCATGCTGATTT	21	NC_013669.1	middle
59	ocu-miR-23b-3p_R-2	ATCACATTGCCAGGGATTACC	21	NC_013669.1	high
60	ocu-miR-24-2-5p_L-1	TACCTACTGAGCTGAAACACAGT	23	NW_003160314.1	middle
61	ocu-miR-24-3p_R-2	TGGCTCAGTTCAGCAGGAAC	20	NW_003160314.1	high
62	ocu-miR-24-5p	GTGCCTACTGAGCTGATATCAGT	23	NC_013669.1	middle
63	ocu-miR-24-3p_R-2	TGGCTCAGTTCAGCAGGAAC	20	NC_013669.1	high
64	ocu-miR-25-5p	AGGCGGAGACTTGGGCAATTGCT	23	NW_003159386.1	middle
65	ocu-miR-25-3p	CATTGCACTTGTCTCGGTCTGA	22	NW_003159386.1	high
66	ocu-miR-26b-5p	TTCAAGTAATTCAGGATAGGTT	22	NC_013675.1	high
67	ocu-miR-26b-3p	CCTGTTCTCCATTACTTGGCTC	22	NC_013675.1	middle
68	ocu-miR-26a-5p	TTCAAGTAATCCAGGATAGGCT	22	NW_003159340.1	high
69	ocu-miR-26a-3p	CCTATTCTTGATTACTTGTTTC	22	NW_003159340.1	middle
70	ocu-miR-27b-5p	AGAGCTTAGCTGATTGGTGAACA	23	NC_013669.1	middle
71	ocu-miR-27b-3p	TTCACAGTGGCTAAGTTCTGC	21	NC_013669.1	high
72	ocu-miR-28-5p_R-1	AAGGAGCTCACAGTCTATTGA	21	NC_013682.1	high
73	ocu-miR-28-3p	CACTAGATTATGAGCTCCTGGA	22	NC_013682.1	middle
74	ocu-miR-29a-5p	ACTGATTTCTTTTGGTGTTCAGA	23	NC_013675.1	middle
75	ocu-miR-29a-3p_R-1	TAGCACCATCTGAAATCGGTT	21	NC_013675.1	high
76	ocu-miR-29b-5p	GCTGGTTTCATATGGTGGTTTAGA	24	NC_013675.1	low
77	ocu-miR-29b-3p_R-1	TAGCACCATTTGAAATCAGTGT	22	NC_013675.1	middle
78	ocu-miR-29c-5p_L+2R-4	TGACCGATTTCTCCTGGTGTT	21	NC_013684.1	middle
79	ocu-miR-29c-3p_R-1	TAGCACCATTTGAAATCGGTT	21	NC_013684.1	middle
80	ocu-miR-29b-2-5p	CTGGTTTCACATGGTGGCTTAGA	23	NC_013684.1	middle
81	ocu-miR-29b-3p_R-1	TAGCACCATTTGAAATCAGTGT	22	NC_013684.1	middle
82	ocu-miR-30c-5p	TGTAAACATCCTACACTCTCAGCT	24	NC_013680.1	high
83	ocu-miR-30c-2-3p	CTGGGAGAAGGCTGTTTACTCT	22	NC_013680.1	middle
84	ocu-miR-30a-5p	TGTAAACATCCTCGACTGGAAGCT	24	NC_013680.1	high
85	ocu-miR-30a-3p	CTTTCAGTCGGATGTTTGCAGC	22	NC_013680.1	middle
86	ocu-miR-30b-5p	TGTAAACATCCTACACTCAGCT	22	NC_013671.1	high
87	ocu-miR-30b-3p	CTGGGAGGTGGATGTTTACGTC	22	NC_013671.1	middle
88	ocu-miR-30e-5p	TGTAAACATCCTTGACTGGAAGCT	24	NC_013681.1	high
89	ocu-miR-30e-3p_1ss18AG	CTTTCAGTCGGATGTTTGCAGC	22	NC_013681.1	middle
90	ocu-miR-30c-5p	TGTAAACATCCTACACTCTCAGCT	24	NC_013681.1	high
91	ocu-miR-30c-3p	CTGGGAGAGGGTTGTTTACTCC	22	NC_013681.1	middle
92	ocu-miR-30d-5p	TGTAAACATCCCCGACTGGAAGCT	24	NC_013671.1	high
93	ocu-miR-30d-3p_L-1	TTTCAGTCAGATGTTTGCTGC	21	NC_013671.1	middle
94	ocu-miR-31-5p	AGGCAAGATGCTGGCATAGCTGT	23	NC_013669.1	middle
95	ocu-miR-31-3p	TGCTATGCCAACATATTGCCATC	23	NC_013669.1	middle
96	ocu-miR-32-5p_R-1	TATTGCACATTACTAAGTTGC	21	NC_013669.1	middle
97	ocu-miR-32-3p	CAATTTAGTGTGTGTGATATT	21	NC_013669.1	middle
98	ocu-miR-33a-5p_R-1	GTGCATTGTAGTTGCATTGC	20	NW_003159360.1	middle
99	ocu-miR-33a-3p	CAATGTTTCCACAGTGCATCC	21	NW_003159360.1	middle
100	ocu-miR-34c-5p	AGGCAGTGTAGTTAGCTGATTGC	23	NC_013669.1	middle
101	ocu-miR-34a-5p	TGGCAGTGTCTTAGCTGGTTGT	22	NC_013681.1	middle
102	ocu-miR-34a-3p	AATCAGCAAGTATACTGCCCTA	22	NC_013681.1	middle
103	ocu-miR-92a-2-5p	TGGTGGGGATTTGTCGCATTACT	23	NC_013690.1	middle
104	ocu-miR-92a-3p	TATTGCACTTGTCCCGGCCTGT	22	NC_013690.1	high
105	ocu-miR-92a-5p	AGGTTGGGATCAGTTGCAATGCT	23	NC_013676.1	middle
106	ocu-miR-92a-3p	TATTGCACTTGTCCCGGCCTGT	22	NC_013676.1	high
107	ocu-miR-93-5p	CAAAGTGCTGTTCGTGCAGGTAG	23	NW_003159386.1	high
108	ocu-miR-93-3p	ACTGCTGAGCTAGCACTTCCCGA	23	NW_003159386.1	middle
109	ocu-miR-96-5p	TTTGGCACTAGCACATTTTTGCT	23	NC_013675.1	middle
110	ocu-miR-98-5p	TGAGGTAGTAAGTTGTATTGTT	22	NC_013690.1	high
111	ocu-miR-98-3p_1ss22CT	CTATACAACTTACTACTTTCCT	22	NC_013690.1	middle
112	ocu-miR-99a-5p	AACCCGTAGATCCGATCTTGTG	22	NC_013682.1	high
113	ocu-miR-99a-3p_R+1	CAAGCTCGCTTCTATGGGTCTGT	23	NC_013682.1	middle
114	ocu-miR-100-5p_1ss16AT	AACCCGTAGATCCGATCTTGTG	22	NC_013669.1	high
115	ocu-miR-100-3p	CAAGCTTGCGTCTATAGGTCTG	22	NC_013669.1	middle
116	ocu-miR-101-5p_R-1	TCAGTTATCACAGTGCTGATGC	22	NC_013681.1	middle
117	ocu-miR-101-3p_L+1R-2	GTACAGTACTGTGATAACTGA	21	NC_013681.1	high
118	ocu-miR-101-3p_L+1R-2	GTACAGTACTGTGATAACTGA	21	NC_013669.1	high
119	cja-mir-103a-1-p5_1ss10TC	CTGCGTCTTCGTGCTTTC	18	NC_013672.1	middle
120	ocu-miR-103a-3p	AGCAGCATTGTACAGGGCTATGA	23	NC_013672.1	high
121	ocu-miR-103a-5p	GGCTTCTTTACAGTGCTGCCTTG	23	NC_013671.1	low
122	ocu-miR-103a-3p	AGCAGCATTGTACAGGGCTATGA	23	NC_013671.1	high
123	ocu-miR-105a-5p_L-2	AAATGCTCAGACTCCTGTGGTG	22	NW_003159357.1	middle
124	ocu-miR-105a-3p_R-1_1ss22CT	CCACGGACGTTTGAGCATGTGT	22	NW_003159357.1	middle
125	ocu-miR-105b-5p	TGAAATGCTCAAACATCAGTGGT	23	NW_003159357.1	middle
126	ocu-miR-105a-5p_L-2	AAATGCTCAGACTCCTGTGGTG	22	NW_003159357.1	middle
127	ocu-miR-106b-5p_R-1	TAAAGTGCTGACAGTGCAGAT	21	NW_003159386.1	high
128	ocu-miR-106b-3p_R+1	CCGCACTGTGGGTACTTGCTGC	22	NW_003159386.1	middle
129	ocu-miR-106a-5p_1ss1AC	CAAAGTGCTTACAGTGCAGGTAG	23	NC_013690.1	middle
130	ocu-miR-106a-3p	ACTGCAATGCGAGCACTTCTTAC	23	NC_013690.1	middle
131	ocu-miR-107-5p	AGCTTCTTTACAGTGTTGCCTTG	23	NC_013686.1	low
132	ocu-miR-107-3p_R-2	AGCAGCATTGTACAGGGCTAT	21	NC_013686.1	middle
133	ocu-miR-122-5p	TGGAGTGTGACAATGGTGTTTG	22	NC_013677.1	middle
134	ocu-miR-122-3p_R-1	AACGCCATTATCACACTAAAT	21	NC_013677.1	middle
135	ocu-miR-124-3p_L-1R-1	TAAGGCACGCGGTGAATGCCA	21	NC_013670.1	low
136	ocu-miR-124-3p_L-1R-1	TAAGGCACGCGGTGAATGCCA	21	NC_013671.1	low
137	ocu-miR-125b-5p	TCCCTGAGACCCTAACTTGTGA	22	NC_013682.1	high
138	ocu-miR-125b-2-3p	ACAAGTCAGGCTCTTGGGACCT	22	NC_013682.1	middle
139	ocu-miR-125b-5p	TCCCTGAGACCCTAACTTGTGA	22	NC_013669.1	high
140	ocu-miR-125b-3p	ACGGGTTAGGCTCTTGGGAGCT	22	NC_013669.1	middle
141	ocu-miR-127-5p	CTGAAGCTCAGAGGGCTCTGATT	23	NW_003159676.1	middle
142	ocu-miR-127-3p	TCGGATCCGTCTGAGCTTGGCT	22	NW_003159676.1	high
143	ocu-miR-128b-3p	TCACAGTGAACCGGTCTCTTT	21	NC_013682.1	middle
144	ocu-miR-128a-5p	CGGGGCCGTAGCACTGTCTGAGA	23	NC_013675.1	middle
145	ocu-miR-128b-3p	TCACAGTGAACCGGTCTCTTT	21	NC_013675.1	middle
146	ocu-miR-129-5p	CTTTTTGCGGTCTGGGCTTGC	21	NC_013669.1	middle
147	ocu-miR-129-2-3p	AAGCCCTTACCCCAAAAAGCAT	22	NC_013669.1	middle
148	ocu-miR-129-5p	CTTTTTGCGGTCTGGGCTTGC	21	NC_013675.1	middle
149	ocu-miR-129-3p	AAGCCCTTACCCCAAAAAGTAT	22	NC_013675.1	middle
150	ocu-miR-130b-5p	ACTCTTTCCCTGTTGCACTACT	22	NC_013689.1	middle
151	ocu-miR-130b-3p	CAGTGCAATGATGAAAGGGCAT	22	NC_013689.1	middle
152	ocu-miR-130a-5p	GCTCTTTTCACATTGTGCTACT	22	NC_013669.1	low
153	ocu-miR-130a-3p	CAGTGCAATGTCAAAAGGGCAT	22	NC_013669.1	high
154	ocu-miR-133a-5p_R-1	AGCTGGTAAAATGGAACCAAAT	22	NC_013677.1	middle
155	ocu-miR-133a-3p_L-1	TTGGTCCCCTTCAACCAGCTGT	22	NC_013677.1	high
156	ocu-miR-133b-3p_R-1	TTTGGTCCCCTTCAACCAGCT	21	NC_013680.1	middle
157	ocu-miR-134-5p	TGTGACTGGTTGACCAGAGGGC	22	NW_003159676.1	middle
158	ocu-miR-135a-5p	TATGGCTTTTTATTCCTATGTGA	23	NC_013677.1	low
159	ocu-miR-135a-5p	TATGGCTTTTTATTCCTATGTGA	23	NC_013672.1	low
160	ocu-miR-135b-5p	TATGGCTTTTCATTCCTATGTGA	23	NC_013684.1	middle
161	ocu-miR-136-5p_R-1	ACTCCATTTGTTTTGATGATGG	22	NW_003159676.1	middle
162	ocu-miR-136-3p	CATCATCGTCTCAAATGAGTCT	22	NW_003159676.1	middle
163	ocu-miR-137-3p_R-1	TTATTGCTTAAGAATACGCGTAG	23	NC_013681.1	middle
164	ocu-miR-138-5p	AGCTGGTGTTGTGAATCAGGCCG	23	NC_013673.1	middle
165	ocu-miR-138-5p	AGCTGGTGTTGTGAATCAGGCCG	23	NC_013677.1	middle
166	ocu-miR-138-3p	GCTACTTCACAACACCAGGGT	21	NC_013677.1	low
167	ocu-miR-139-5p	TCTACAGTGCACGTGTCTCCAGT	23	NC_013669.1	high
168	ocu-miR-139-3p	TGGAGACGCGGCCCTGTTGGAGT	23	NC_013669.1	middle
169	ocu-miR-140-5p	CAGTGGTTTTACCCTATGGTAG	22	NC_013673.1	middle
170	ocu-miR-140-3p	ACCACAGGGTAGAACCACGGAC	22	NC_013673.1	high
171	ocu-miR-141-5p	CATCTTCCAGCACAGTGTTGGA	22	NC_013676.1	middle
172	ocu-miR-141-3p_R-2	TAACACTGTCTGGTAAAGATG	21	NC_013676.1	middle
173	ocu-miR-142-5p	CATAAAGTAGAAAGCACTACT	21	NC_013687.1	middle
174	ocu-miR-142-3p_L+2R-1	TGTAGTGTTTCCTACTTTATGG	22	NC_013687.1	middle
175	ocu-miR-143-5p_R+1	GGTGCAGTGCTGCATCTCTGGT	22	NC_013671.1	high
176	ocu-miR-143-3p_R+1	TGAGATGAAGCACTGTAGCTCT	22	NC_013671.1	high
177	ocu-miR-144-5p	GGATATCATCATATACTGTAAGT	23	NC_013687.1	middle
178	ocu-miR-144-3p_R-1	TACAGTATAGATGATGTACT	20	NC_013687.1	high
179	ocu-miR-145-5p	GTCCAGTTTTCCCAGGAATCCCT	23	NC_013671.1	high
180	ocu-miR-145-3p_R-1	GGATTCCTGGAAATACTGTTCT	22	NC_013671.1	high
181	ocu-miR-146b-5p	TGAGAACTGAATTCCATAGGCCGT	24	NC_013686.1	middle
182	ocu-miR-146a-5p_R-1	TGAGAACTGAATTCCATGGGTT	22	NC_013671.1	middle
183	ocu-miR-146a-3p_R-2_1ss13TC	ACCTGTGAAATTCAGTTCTTC	21	NC_013671.1	middle
184	ocu-miR-148b-5p_R-1	GAAGTTCTGTTATACACTCAGGC	23	NC_013672.1	middle
185	ocu-miR-148b-3p	TCAGTGCATCACAGAACTTTGT	22	NC_013672.1	middle
186	ocu-miR-148a-5p	AAAGTTCTGAGACACTCCGACT	22	NC_013678.1	middle
187	ocu-miR-148a-3p	TCAGTGCACTACAGAACTTTGT	22	NC_013678.1	high
188	ocu-miR-150-5p	TCTCCCAACCCTCGTACCAGTG	22	NW_003159782.1	high
189	ocu-miR-151-5p	TCGAGGAGCTCACAGTCTAGT	21	NW_003159576.1	high
190	ocu-miR-151-3p	CTAGACTGAAGCTCCTTGAGG	21	NW_003159576.1	high
191	ocu-miR-152-5p	AGGTTCTGTGATACACTCCGACT	23	NC_013687.1	middle
192	ocu-miR-152-3p	TCAGTGCATGACAGAACTTGG	21	NC_013687.1	high
193	ocu-miR-153-5p	GTCATTTTTGTGATGTTGCAGCT	23	NC_013681.1	low
194	ocu-miR-153-3p_R-1	TTGCATAGTCACAAAAGTGATC	22	NC_013681.1	middle
195	ocu-miR-154-5p	TAGGTTATCCGTGTTGCCTTCG	22	NW_003159676.1	middle
196	ocu-miR-154-3p	AATCATACACGGTTGGCCTATT	22	NW_003159676.1	middle
197	ocu-miR-155-5p_R-1	TTAATGCTAATCGTGATAGGGGT	23	NC_013682.1	middle
198	ocu-miR-181a-5p_R-2	AACATTCAACGCTGTCGGTGAGT	23	NW_003159325.1	high
199	ocu-miR-181a-2-3p	ACCACCGACCGTTGACTGTACC	22	NW_003159325.1	middle
200	ocu-miR-181b-5p	AACATTCATTGCTGTCGGTGGGTT	24	NW_003159325.1	middle
201	ocu-miR-181b-2-3p_R+1	CTCACTGATCAATGAATGCAAA	22	NW_003159325.1	middle
202	ocu-miR-181a-5p_R-2	AACATTCAACGCTGTCGGTGAGT	23	NC_013684.1	high
203	ocu-miR-181a-3p	ACCATCGACCGTTGATTGTACC	22	NC_013684.1	middle
204	ocu-miR-181d-5p_R-1	AACATTCATTGTTGTCGGTGGGT	23	NW_003160314.1	middle
205	ocu-miR-181b-5p	AACATTCATTGCTGTCGGTGGGTT	24	NC_013684.1	middle
206	ocu-miR-181b-3p	CTCACTGAACAATGAATGCAA	21	NC_013684.1	middle
207	ocu-miR-181c-5p_R-1	AACATTCAACCTGTCGGTGAGTT	23	NW_003160314.1	middle
208	ocu-miR-181c-3p	ACCATCGACCGTTGAGTGGACC	22	NW_003160314.1	middle
209	ocu-miR-182-5p	TTTGGCAATGGTAGAACTCACACT	24	NC_013675.1	middle
210	ocu-miR-183-5p	TATGGCACTGGTAGAATTCACT	22	NC_013675.1	middle
211	ocu-miR-184-3p_R-2	TGGACGGAGAACTGATAAGG	20	NW_003159372.1	middle
212	ocu-miR-185-5p	TGGAGAGAAAGGCAGTTCCTGA	22	NW_003159452.1	high
213	ocu-miR-185-3p	AGGGGCTGGCTTTCCTCTGGT	21	NW_003159452.1	middle
214	ocu-miR-186-5p	CAAAGAATTCTCCTTTTGGGCTT	23	NC_013681.1	high
215	ocu-miR-186-3p_L+1R-1	AGCCCAAAGGTGAATTTTTTGG	22	NC_013681.1	low
216	ocu-miR-187-3p	TCGTGTCTTGTGTTGCAGCCGG	22	NC_013677.1	low
217	ocu-miR-188-5p_R+1	CATCCCTTGCATGGTGGAGGGT	22	NC_013690.1	middle
218	ocu-miR-188-3p	CTCCCACATGCAGGGTTTGCA	21	NC_013690.1	middle
219	ocu-miR-190a-5p_R-1	TGATATGTTTGATATATTAGGTT	23	NC_013685.1	middle
220	ocu-miR-190a-3p	ACTATATATCAAACATATTCCT	22	NC_013685.1	middle
221	ocu-miR-190b-5p	TGATATGTTTGATATTGGGTTG	22	NC_013681.1	low
222	ocu-miR-191-5p_R-1	CAACGGAATCCCAAAAGCAGCT	22	NC_013677.1	high
223	ocu-miR-191-3p_L-1	CTGCGCTTGGATTTCGTTCCC	21	NC_013677.1	middle
224	ocu-miR-193a-5p	TGGGTCTTTGCGGGCGAGATGA	22	NC_013687.1	high
225	ocu-miR-193a-3p	AACTGGCCTACAAAGTCCCAGT	22	NC_013687.1	middle
226	ocu-miR-193b-5p	CGGGGTTTTGAGGGCGAGATGA	22	NC_013674.1	middle
227	ocu-miR-193b-3p	AACTGGCCCACAAAGTCCCGCT	22	NC_013674.1	high
228	ocu-miR-194-5p_R-1	TGTAACAGCAACTCCATGTGGA	22	NC_013684.1	middle
229	ocu-miR-195-5p	TAGCAGCACAGAAATATTGGCA	22	NC_013687.1	high
230	ocu-miR-195-3p_R-1	CCAATATTGGCTGTGCTGCTCC	22	NC_013687.1	middle
231	ocu-miR-196b-5p_R-1	TAGGTAGTTTCCTGTTGTTGGG	22	NC_013678.1	middle
232	ocu-miR-196b-3p	TCGACAGCACGACACTGCCTTCA	23	NC_013678.1	middle
233	ocu-miR-196a-5p	TAGGTAGTTTCATGTTGTTGGG	22	NC_013672.1	middle
234	ocu-miR-196a-2-3p_R+1	TCGGCAACAAGAAACTGCCTGAGT	24	NC_013672.1	low
235	ocu-miR-196a-5p	TAGGTAGTTTCATGTTGTTGGG	22	NC_013687.1	middle
236	ocu-miR-196a-3p_L+1R-1	ACAACGACATGGAACCACCTGA	22	NC_013687.1	middle
237	ocu-miR-197-3p	TTCACCACCTTCTCCACCCAGC	22	NC_013681.1	middle
238	ocu-miR-199a-5p	CCCAGTGTTCAGACTACCTGTTC	23	NW_003159540.1	high
239	ocu-miR-199a-3p_R-1	ACAGTAGTCTGCACATTGGTT	21	NW_003159540.1	high
240	ocu-miR-199a-5p	CCCAGTGTTCAGACTACCTGTTC	23	NC_013681.1	high
241	ocu-miR-199a-3p_R-1	ACAGTAGTCTGCACATTGGTT	21	NC_013681.1	high
242	ocu-miR-200c-5p	CGTCTTACCCAGCAGTGTTTGG	22	NC_013676.1	low
243	ocu-miR-200c-3p	TAATACTGCCGGGTAATGATGGA	23	NC_013676.1	middle
244	ocu-miR-204-5p	TTCCCTTTGTCATCCTATGCCT	22	NC_013669.1	middle
245	ocu-miR-204-3p	GCTGGGAAGGCAAAGGGACGT	21	NC_013669.1	middle
246	ocu-miR-205-5p	TCCTTCATTCCACCGGAGTCTG	22	NC_013684.1	high
247	ocu-miR-205-3p	GATTTCAGTGGAGTGAAGTTCA	22	NC_013684.1	middle
248	ocu-miR-206-3p	TGGAATGTAAGGAAGTGTGTGG	22	NC_013680.1	middle
249	ocu-miR-208b-3p	ATAAGACGAACAAAAGGTTTGT	22	NC_013685.1	low
250	ocu-miR-211-5p	TTCCCTTTGTCATCCTTTGCCT	22	NC_013685.1	middle
251	ocu-miR-211-3p	GCAGGGACAGCAAAGGGGTGC	21	NC_013685.1	middle
252	ocu-miR-212-5p	ACCTTGGCTCTAGACTGCTTACT	23	NC_013687.1	middle
253	ocu-miR-212-3p	TAACAGTCTCCAGTCACGGCCA	22	NC_013687.1	middle
254	ocu-miR-214-5p	TGCCTGTCTACACTTGCTGTGC	22	NC_013681.1	middle
255	ocu-miR-214-3p	ACAGCAGGCACAGACAGGCAGT	22	NC_013681.1	high
256	ocu-miR-215-5p_R-1	TTGACCTATGAAATGACAGAT	21	NC_013684.1	middle
257	ocu-miR-216a-5p_R-1	TAATCTCAGCTGGCAACTGTGA	22	NC_013670.1	low
258	ocu-miR-217-5p_L-1R+2	TACTGCATCAGGAACTGATTGGA	23	NC_013670.1	low
259	ocu-miR-218-5p_R-1	TTGTGCTTGATCTAACCATGT	21	NC_013670.1	middle
260	mmu-miR-218-1-3p_R-1	AAACATGGTTCCGTCAAGCAC	21	NC_013670.1	middle
261	ocu-miR-218-5p_R-1	TTGTGCTTGATCTAACCATGT	21	NC_013671.1	middle
262	ocu-miR-218-2-3p_L-1R+1	ATGGTTCTGTCAAGCACCGCGT	22	NC_013671.1	low
263	ocu-miR-219a-5p	TGATTGTCCAAACGCAATTCTCG	23	NC_013680.1	low
264	ocu-miR-219b-5p_R-2	TGATTGTCCAAACGCAATTCT	21	NW_003159473.1	low
265	ocu-miR-221-5p_R-4	ACCTGGCATACAATGTAGATTT	22	NC_013690.1	middle
266	ocu-miR-221-3p_R-1	AGCTACATTGTCTGCTGGGTTT	22	NC_013690.1	middle
267	ocu-miR-222-5p	GGCTCAGTAGCCAGTGTAGATCC	23	NC_013690.1	low
268	ocu-miR-222-3p_R-1	AGCTACATCTGGCTACTGGGTCT	23	NC_013690.1	middle
269	ocu-miR-223-5p_R-1	CGTGTATTTGACAAGCTGAGTT	22	NC_013690.1	middle
270	ocu-miR-223-3p_R-1	TGTCAGTTTGTCAAATACCCCA	22	NC_013690.1	middle
271	ocu-miR-224-5p_R-2	CAAGTCACTAGTGGTTCCGTTT	22	NW_003159357.1	middle
272	ocu-miR-224-3p_L+2R-4	CAAAATGGTGCCCTAGTGACT	21	NW_003159357.1	middle
273	ocu-miR-299-5p_R+1	TGGTTTACCGTCCCACATACAT	22	NW_003159676.1	middle
274	ocu-miR-299-3p	TATGTGGGACGGTAAACCGCTT	22	NW_003159676.1	middle
275	ocu-miR-301a-5p	GCTCTGACTTTATTGCACTACT	22	NC_013687.1	middle
276	ocu-miR-301a-3p_R-2	CAGTGCAATAGTATTGTCAAAGC	23	NC_013687.1	middle
277	ocu-miR-301b-3p_R-2	CAGTGCAATGATATTGTCAAAGC	23	NC_013689.1	middle
278	ocu-miR-323a-5p	AGGTGGTCCGTGGCGCGTTCGC	22	NW_003159676.1	low
279	ocu-miR-323a-3p_L-1	CACATTACACGGTCGACCTCT	21	NW_003159676.1	middle
280	ocu-miR-324-5p	CGCATCCCCTAGGGCATTGGTGT	23	NC_013687.1	middle
281	ocu-miR-324-3p_L-2R+1	ACTGCCCCAGGTGCTGCTGGT	21	NC_013687.1	middle
282	ocu-miR-325-3p_R-1	TTTATTGAGCACCTCCTATCA	21	NC_013690.1	low
283	ocu-miR-326-5p	GGGGGCAGGGCCTTTGTGAAGGCG	24	NC_013669.1	middle
284	ocu-miR-326-3p_R+1	CCTCTGGGCCCTTCCTCCAGT	21	NC_013669.1	middle
285	ocu-miR-328-3p_R+1	CTGGCCCTCTCTGCCCTTCCGT	22	NC_013673.1	high
286	ocu-miR-329-3p	AACACACCTGGTTAGCCTCTTT	22	NW_003159676.1	middle
287	ocu-miR-331-5p_L+1R-1	TCTAGGTATGGTCCCAGGGATC	22	NC_013672.1	middle
288	ocu-miR-331-3p_R+1	GCCCCTGGGCCTATCCTAGAAT	22	NC_013672.1	middle
289	ocu-miR-335-5p_R-1	TCAAGAGCAATAACGAAAAAT	21	NC_013675.1	high
290	ocu-miR-335-3p	TTTTTCATTATTGCTCCTGACC	22	NC_013675.1	middle
291	ocu-miR-337-5p	GAACGGCTTCATACAGGAGT	20	NW_003159676.1	middle
292	ocu-miR-337-3p	TCCTATATGATGCCTTTCTTC	21	NW_003159676.1	middle
293	ocu-miR-340-5p	TTATAAAGCAATGAGACTGATT	22	NW_003159356.1	middle
294	ocu-miR-340-3p	TCCGTCTCAGTTACTTTATAGCC	23	NW_003159356.1	middle
295	ocu-miR-342-3p	TCTCACACAGAAATCGCACCCTCT	24	NW_003159581.1	middle
296	ocu-miR-350-5p_R-1	AAAGTGCATGCGCTTTGGGAC	21	NC_013684.1	middle
297	ocu-miR-350-3p_R-1	TTCACAAAGCCCATACACTTTT	22	NC_013684.1	middle
298	ocu-miR-361-5p	TTATCAGAATCTCCAGGGGTAC	22	NC_013690.1	middle
299	ocu-miR-361-3p_L+1R-2	TCCCCCAGGTGTGATTCTGATTT	23	NC_013690.1	middle
300	ocu-miR-362-5p_R-2	AATCCTTGGCACCTAGGTGTGA	22	NC_013690.1	middle
301	ocu-miR-362-3p_R-1	AACACACCTATTCAAGGATTC	21	NC_013690.1	middle
302	ocu-miR-363-5p	CGGGTGGATCACGATGCAATTTT	23	NC_013690.1	low
303	ocu-miR-363-3p	AATTGCACGGTATCCATCTGTA	22	NC_013690.1	middle
304	ocu-miR-365-2-5p_L+1R-1	GAGGGACTTTCAGGGGCAGCTGT	23	NC_013687.1	middle
305	ocu-miR-365-3p	TAATGCCCCTAAAAATCCTTAT	22	NC_013687.1	high
306	ocu-miR-365-5p	AGGGACTTTTGGGGGCAGATGTG	23	NC_013674.1	middle
307	ocu-miR-365-3p	TAATGCCCCTAAAAATCCTTAT	22	NC_013674.1	high
308	ocu-miR-370-5p_R-2	CAGGTCACGTCTCTGCAGTTGC	22	NW_003159676.1	low
309	ocu-miR-370-3p	GCCTGCTGGGGTGGAACCTGGT	22	NW_003159676.1	middle
310	ocu-miR-374b-5p_R-1	ATATAATACAACCTGCTAAGT	21	NW_003159383.1	middle
311	ocu-miR-374b-3p	CTTAGCAGGTTGTATTATCATT	22	NW_003159383.1	middle
312	ocu-miR-374a-5p_R-1	TTATAATACAACCTGATAAGT	21	NW_003159383.1	high
313	ocu-miR-374a-3p	CTTACCAGATTGTATTGTAATT	22	NW_003159383.1	middle
314	ocu-miR-375-3p	TTTGTTCGTTCGGCTCGCGTGA	22	NC_013675.1	middle
315	ocu-miR-376a-5p	GTAGATTCTCCTTCTATGAGT	21	NW_003159676.1	middle
316	ocu-miR-376a-3p	ATCATAGAGGAAAATCCACGT	21	NW_003159676.1	middle
317	ocu-miR-376c-5p_R-1	GTGGATTTTCCTTCTATGTTT	21	NW_003159676.1	low
318	ocu-miR-376c-2-3p_1ss6AG	AACATGGAGGAAAATCCACAT	21	NW_003159676.1	middle
319	ocu-miR-376c-5p_R-1	GTGGATTTTCCTTCTATGTTT	21	NW_003159676.1	low
320	ocu-miR-376c-3p_R-3_1ss6AG	ATCATGGAGGAAAATCCA	18	NW_003159676.1	middle
321	ocu-miR-376b-5p_R-1	GTAGATTTTCCTTCAATGATT	21	NW_003159676.1	middle
322	ocu-miR-376b-3p_1ss6AG	ATCATGGAGGAAAATCCACAT	21	NW_003159676.1	middle
323	ocu-miR-377-5p	AGAGGTTGCCCTTGGTGAATTC	22	NW_003159676.1	middle
324	ocu-miR-377-3p	ATCACACAAAGGCAACTTTTGT	22	NW_003159676.1	middle
325	ocu-miR-378-5p	CTCCTGACTCCAGGTCCTGTGT	22	NC_013671.1	middle
326	ocu-miR-378-3p	ACTGGACTTGGAGTCAGAAGGC	22	NC_013671.1	high
327	ocu-miR-379-5p	TGGTAGACTATGGAACGTAGG	21	NW_003159676.1	middle
328	ocu-miR-379-3p	TATGTAACATGGTCCACTAAC	21	NW_003159676.1	middle
329	ocu-miR-381-5p	AGCGAGGTTGCCCTGTGTATATT	23	NW_003159676.1	middle
330	ocu-miR-381-3p	TATACAAGGGCAAGCTCTCTGT	22	NW_003159676.1	high
331	ocu-miR-382-5p	GAAGTTGTTCGTGGTGGATTCG	22	NW_003159676.1	middle
332	ocu-miR-382-3p_R-1	AATCATTCACGGACAACACTTT	22	NW_003159676.1	middle
333	ocu-miR-383-5p	AGATCAGAAGGTGATTGTGGCT	22	NW_003159335.1	middle
334	ocu-miR-384-5p	TGTAAACAATTCCTAGGCAATGT	23	NC_013690.1	low
335	ocu-miR-384-3p	ATTCCTAGAAATTGTTCACAAT	22	NC_013690.1	low
336	ocu-miR-409-5p_R-1	AGGTTACCCGAGCAACTTTGCAT	23	NW_003159676.1	middle
337	ocu-miR-409-3p	GAATGTTGCTCGGTGAACCCCT	22	NW_003159676.1	middle
338	ocu-miR-410-5p	AGGTTGTCTGTGATGAGTTCG	21	NW_003159676.1	low
339	ocu-miR-410-3p	AATATAACACAGATGGCCTGT	21	NW_003159676.1	middle
340	ocu-miR-411-5p	TAGTAGACCGTATAGCGTACG	21	NW_003159676.1	high
341	ocu-miR-411-3p	TATGTAACACGGTCCACTAAC	21	NW_003159676.1	middle
342	ocu-miR-421-3p	ATCAACAGACATTAATTGGGCGC	23	NW_003159383.1	middle
343	ocu-miR-423-5p	TGAGGGGCAGAGAGCGAGACTTT	23	NC_013687.1	high
344	ocu-miR-423-3p	AGCTCGGTCTGAGGCCCCTCAGT	23	NC_013687.1	high
345	ocu-miR-424-5p_R-1	CAGCAGCAATTCATGTTTTGA	21	NC_013690.1	high
346	ocu-miR-424-3p_R-1	CAAAACGTGAGGCGCTGCTAT	21	NC_013690.1	middle
347	ocu-miR-425-5p_R-2	AATGACACGATCACTCCCGTTG	22	NC_013677.1	middle
348	ocu-miR-425-3p_L-1	ATCGGGAATGTCGTGTCCGCCC	22	NC_013677.1	middle
349	ocu-miR-432-5p_R-2	TCTTGGAGTAGGTCATTGGGT	21	NW_003159676.1	middle
350	ocu-miR-432-3p_L-1	CTGGATGGCTCCTCCATGTCT	21	NW_003159676.1	middle
351	ocu-miR-433-5p_R-1	TACGGTGAGCCTGTCATTATT	21	NW_003159676.1	middle
352	ocu-miR-433-3p	ATCATGATGGGCTCCTCGGTGT	22	NW_003159676.1	middle
353	ocu-miR-449a-5p	TGGCAGTGTATTGTTAGCTGGT	22	NC_013679.1	middle
354	ocu-miR-450a-5p	TTTTGCGATGTGTTCCTAATAT	22	NC_013690.1	high
355	ocu-miR-450a-2-3p	ATTGGGAACATTTTGCATTCAT	22	NC_013690.1	middle
356	ocu-miR-450a-5p	TTTTGCGATGTGTTCCTAATAT	22	NC_013690.1	high
357	ocu-miR-450a-3p	ATTGGGAACATTTTGCATGCAT	22	NC_013690.1	middle
358	ocu-miR-450b-5p_R-1	TTTTGCAATATGTTCCTGAAT	21	NC_013690.1	middle
359	ocu-miR-450b-3p_L-1	TTGGGGACATTTTGCATCCAT	21	NC_013690.1	low
360	ocu-miR-451-5p	AAACCGTTACCATTACTGAGTTT	23	NC_013687.1	high
361	ocu-mir-451-p3	TTTAGTAATGGTAACGGTTCT	21	NC_013687.1	middle
362	ocu-miR-452-5p_L-3	TGTTTGCAGAGGAAACTGAGA	21	NW_003159357.1	middle
363	ocu-miR-452-3p	TCAGTCTCATCTGCAAAGAAGT	22	NW_003159357.1	middle
364	ocu-miR-455-5p	TATGTGCCTTTGGACTACATCG	22	NW_003159325.1	middle
365	ocu-miR-455-3p_L-2R+2	GCAGTCCATGGGCATATACACC	22	NW_003159325.1	high
366	ocu-miR-485-3p	GTCATACACGGCTCTCCTCTCT	22	NW_003159676.1	low
367	ocu-miR-486-5p_R+1	CCCTGTACTGAGCTGCCCTGAGT	23	NW_003159332.1	high
368	ocu-miR-486-3p_R-1	GGGGCGGCTCAGTCCAGGAT	20	NW_003159332.1	middle
369	ocu-miR-487b-5p	GTGGTTATCCCTGTCCTGTTCG	22	NW_003159676.1	middle
370	ocu-miR-487b-3p	AATCGTACAGGGTCATCCACTT	22	NW_003159676.1	middle
371	ocu-miR-487a-5p	GTGGCTATCCCTGCTGTGTTCG	22	NW_003159676.1	middle
372	ocu-miR-487a-3p	AATCATACAGGGACATCCAGTT	22	NW_003159676.1	middle
373	ocu-miR-490-3p	CAACCTGGAGGACTCCATGCTGT	23	NC_013675.1	low
374	ocu-miR-491-5p_R-1	AGTGGGGAACCCTTCCATGAGG	22	NC_013669.1	middle
375	ocu-miR-495-5p	GAAGTTGCCCATGTTATTTTCG	22	NW_003159676.1	low
376	ocu-miR-495-3p	AAACAAACATGGTGCACTTCTT	22	NW_003159676.1	middle
377	ocu-miR-496-3p_L-2R+1	AGTATTACATGGCCAATCTCC	21	NW_003159676.1	middle
378	ocu-miR-497-5p_R-1	CAGCAGCACACTGTGGTTTGT	21	NC_013687.1	high
379	ocu-miR-497-3p	CAAACCACACTGTGGTGTTAGA	22	NC_013687.1	middle
380	ocu-miR-499-5p_R-1	TTAAGACTTGCAGTGATGTTT	21	NC_013672.1	middle
381	ocu-miR-500-5p_R-2	TAATCCTTGCTACCTGGGTGAGA	23	NC_013690.1	middle
382	ocu-miR-500-3p_L+1R-1	AATGCACCTGGGCAAGGATTCA	22	NC_013690.1	high
383	ocu-miR-501-5p_R-4	AATCCTTTGTCCCTGGGTGAGA	22	NC_013690.1	middle
384	ocu-miR-501-3p	AATGCACCCGGGCAAGGATTCC	22	NC_013690.1	high
385	ocu-miR-502a-5p_R-2	AATCCTTGCTATCTGGGTGCTAGT	24	NC_013690.1	middle
386	ocu-miR-502a-3p	AATGCACCTGGGCAAGGATTCA	22	NC_013690.1	high
387	ocu-miR-502b-5p	TAATCCTTGATACCTGGTGTTAGT	24	NC_013690.1	middle
388	ocu-miR-502b-3p_R-4	AATGCACCTGGGCAAGGATT	20	NC_013690.1	middle
389	ocu-miR-503-5p_R+2	TAGCAGCGGGAACAGTACTGCAG	23	NC_013690.1	middle
390	ocu-miR-503-3p	GGAGTATTGCTTCTGCTGCCAGG	23	NC_013690.1	middle
391	ocu-miR-505-5p	GGGAGCCAGGAAGTATTGATGTT	23	NW_003159326.1	middle
392	ocu-miR-505-3p_L-1R+1	GTCAACACTTGCTGGTTTCCTCT	23	NW_003159326.1	middle
393	ocu-miR-506-5p_R+1	TACTCAGGAAGGCATTATTCAT	22	NW_003159326.1	low
394	ocu-miR-508-3p	ATTGTCACCTTTTTGAGTAGA	21	NW_003159326.1	low
395	ocu-miR-509a-3p	TGATTGAAACCTCTGAGAGTGA	22	NW_003159326.1	low
396	ocu-miR-509c-5p_R-1	TACTCAAGACAGTGGCAATCAT	22	NW_003159326.1	middle
397	ocu-miR-509c-5p_R-1	TACTCAAGACAGTGGCAATCAT	22	NW_003159326.1	middle
398	ocu-miR-509b-3p_L+1	GATTGACACGTCTGTGAGTAGA	22	NW_003159326.1	low
399	ocu-miR-513-5p_R-1	TTCACAAGAAGGTGTCATTCAT	22	NW_003159326.1	low
400	ocu-miR-513-3p_R-3	TGAATGATGCCTTTTTGAGA	20	NW_003159326.1	low
401	ocu-miR-532-5p	CATGCCTTGAGTGTAGGACTGT	22	NC_013690.1	high
402	ocu-miR-532-3p	CCTCCCACACCCAAGGCTTGCA	22	NC_013690.1	middle
403	ocu-miR-539-5p_R-1	GGAGAAATTATCCTTGGTGTGT	22	NW_003159676.1	middle
404	ocu-miR-539-3p	CATACAAGGACAATTTCTTTTT	22	NW_003159676.1	middle
405	ocu-miR-541-5p	AAAGGATTCTGCTGTCGGTCCCACT	25	NW_003159676.1	middle
406	ocu-miR-541-3p	TGGTGGGCACAGAATCCAGACT	22	NW_003159676.1	middle
407	ocu-miR-542-5p	TCGGGGATCATCATGTCACGAGA	23	NC_013690.1	middle
408	ocu-miR-542-3p	TGTGACAGATTGATAACTGAAA	22	NC_013690.1	middle
409	ocu-miR-545-5p_L-1_1ss16AG	CTCAGTAAATGTTTGTTGGATG	22	NW_003159383.1	middle
410	ocu-miR-545-3p	TCAACAAACATTTATTGCGTGCC	23	NW_003159383.1	middle
411	ocu-miR-551b-3p	GCGACCCATACTTGGTTTCAG	21	NC_013682.1	low
412	ocu-miR-574-5p_R-1	TGAGTGTGTGTGTGTGAGTGTGT	23	NC_013670.1	middle
413	ocu-miR-574-3p	CACGCTCATGCACACACCCACA	22	NC_013670.1	high
414	ocu-miR-582-5p_L-1	TACAGTTGTTCAACCAGTTACT	22	NC_013679.1	middle
415	ocu-miR-582-3p	TAACCGGCTAAACAACTGAACCC	23	NC_013679.1	middle
416	ocu-miR-590-3p	TCGTTTTATGTATAAGCTCGT	21	NW_003159391.1	middle
417	ocu-miR-628-5p_R-1	ATGCTGACATATTTACTAGAAG	22	NC_013685.1	middle
418	ocu-miR-628-3p_R-2	TCTAGTAAGAGTGGCAGTTGA	21	NC_013685.1	middle
419	ocu-miR-652-5p_R-2	ACAACCCTAGGAGAGGGTGCCATT	24	NC_013690.1	middle
420	ocu-miR-652-3p_1ss22CT	AATGGCGCCACTAGGGTTGTGT	22	NC_013690.1	high
421	ocu-miR-653-5p	TTGAAACATCCTCTATTGAATT	22	NC_013678.1	low
422	ocu-miR-654-3p	TATGTCTGCCGACCGTCACC	20	NW_003159676.1	middle
423	ocu-miR-655-5p	AGAGGTTAACCGTGTTATGTTC	22	NW_003159676.1	middle
424	ocu-miR-655-3p	ATAATACATGGTTAACCTCTTT	22	NW_003159676.1	middle
425	ocu-miR-656-5p_R-1	AGGTTGCCTGTGAGGTGTTC	20	NW_003159676.1	low
426	ocu-miR-656-3p	AATATTATACAGTCAACCTCT	21	NW_003159676.1	middle
427	ocu-miR-660-5p	TACCCATTGCATATCGGAGTTGT	23	NC_013690.1	high
428	ocu-miR-660-3p_R-1	ACCTCCTGTGTGCATGGATTGC	22	NC_013690.1	middle
429	ocu-miR-670-3p_R-2	TTTCCTCATACTCATTCAGGAGT	23	NC_013669.1	low
430	ocu-miR-671-5p	AGGAAGCCCTGGAGGGGCTGGAGG	24	NC_013681.1	middle
431	ocu-miR-671-3p	TCCGGTTCTCAGGGCTCCACC	21	NC_013681.1	middle
432	ocu-miR-672-5p	TGAGGTTGGTGTACTGTGTGTGA	23	NW_003159383.1	middle
433	ocu-miR-676-5p_L-1	TCTTCAACCTCAGGACTTGCA	21	NC_013690.1	low
434	ocu-miR-676-3p	CCGTCCTAAGGTTGTTGAGTT	21	NC_013690.1	middle
435	ocu-miR-708-5p	AAGGAGCTTACAATCTAGCTGGG	23	NC_013669.1	middle
436	ocu-miR-708-3p_R-1	CAACTAGACTGTGAGCTTCTAG	22	NC_013669.1	middle
437	ocu-miR-744-5p_R-1	TGCGGGGCTAGGGCTAACAGC	21	NC_013687.1	high
438	ocu-miR-744-3p_R+1	CTGTTGCCACTAACCTCAACCT	22	NC_013687.1	middle
439	ocu-miR-758-5p	ATGGTTGACCAGAGAGCACACG	22	NW_003159676.1	low
440	ocu-miR-758-3p_R-2	TTTGTGACCTGGTCCACTAACC	22	NW_003159676.1	middle
441	ocu-miR-760-3p_1ss22CT	CGGCTCTGGGTCTGTGGGGAGT	22	NC_013681.1	middle
442	ocu-miR-802-5p_R-1	TCAGTAACAAAGATTCAGCCTTG	23	NW_003159355.1	low
443	ocu-miR-872-5p	AAGGTTACTTGTTAGTTCAGG	21	NC_013669.1	middle
444	ocu-miR-872-3p	TGAACTATTGGAGTAGCCTCCT	22	NC_013669.1	middle
445	ocu-miR-874-5p	CGGCCCCACGCACCAGGGTAAGA	23	NC_013671.1	middle
446	ocu-miR-874-3p	CTGCCCTGGCCCGAGGGACCGAC	23	NC_013671.1	middle
447	ocu-miR-885-5p	TCCATTACACTACCCTGCCTCT	22	NW_003159889.1	middle
448	ocu-miR-889-5p	AATGGCTGTCCGTAGTATGGTC	22	NW_003159676.1	middle
449	ocu-miR-889-3p	TTAATATCGGACAACCATTGT	21	NW_003159676.1	middle
450	ocu-miR-1197-3p	TAGGACACATGGTCTACTTCT	21	NW_003159676.1	low
451	ocu-miR-1249-3p	ACGCCCTTCCCCCCCTTCTTCA	22	NW_003159588.1	middle
452	ocu-miR-1277-5p_R-1	TATATATATATATGTACGTAT	21	NC_013690.1	middle
453	ocu-miR-1277-3p_R-1	TACGTAGATATATATGTATTT	21	NC_013690.1	middle
454	ocu-miR-1296-5p	TTAGGGCCCTGGCTCCATCTCC	22	NC_013686.1	high
455	ocu-miR-1307-5p_R-1	TCGACCGGACCTCGACCGGCTC	22	NC_013686.1	middle
456	ocu-miR-1307-3p	ACTCGGCGTGGCGTCGGTCGTGG	23	NC_013686.1	middle
457	ocu-miR-1343-5p_R+1	TGGGGAGCGGCCCCCGGGCGGG	22	NC_013669.1	middle
458	ocu-miR-1343-3p	CTCCTGGGGCCCGCACTCTCGT	22	NC_013669.1	middle
459	ocu-miR-2387-5p	TGGAAGGCCTGGCTTTGCAGCGT	23	NW_003159391.1	middle
460	ocu-miR-3613-5p_1ss13TG	TGTTGTACTTTTGTTTTTGTTC	22	NW_003159331.1	low
461	ocu-miR-6529-5p	GAGAGATCAGAGGCGCAGAGT	21	NC_013682.1	high
462	ocu-miR-6529-3p	CCTGTGCCTTTTACCTCTTTAA	22	NC_013682.1	middle
463	ocu-miR-7180-5p	AGTGTACTTCCTGGGGCCTCT	21	NC_013684.1	middle
464	ocu-miR-7180-3p	TGTGGCCTCTGGGTGTGTACCCT	23	NC_013684.1	middle
465	ocu-miR-9851-3p	TGGCACCAGCACTGGCAGTGGC	22	NC_013686.1	middle
466	ocu-miR-12090-5p	TGTCAGGCTCGGCAGGGACACG	22	NW_003159828.1	middle
467	ocu-miR-12090-3p	TCTCACGGCGAGCCTGATGCC	21	NW_003159828.1	middle
468	ocu-miR-12091-5p_R+1	TGACAGTCACTGATGCCTCCACCCT	25	NC_013690.1	middle
469	ocu-miR-12092-5p	TGGAGTTCCGGGTAGTCCAGAGC	23	NC_013690.1	middle
470	ocu-miR-12092-3p	TCTAGCCGCCCGAAACACCCGC	22	NC_013690.1	high
471	ocu-miR-12093-5p	AGAGCTACCTCTGGGACTGGTT	22	NW_003159357.1	middle
472	ocu-miR-12093-3p	TCAGCCCCTGGGGTAGTTCTGA	22	NW_003159357.1	middle
473	ocu-miR-12095-3p	ATTCCATTGTTCTTGGCCATT	21	NC_013682.1	low
474	bta-miR-484	TCAGGCTCAGTCCCCTCCCGAT	22	NC_013674.1	high
475	hsa-miR-499b-3p_L+1R-1	AAACATCACTGCAAGTCTTAAC	22	NC_013672.1	low
476	hsa-miR-592	TTGTGTCAATATGCGATGATGT	22	NC_013675.1	middle
477	hsa-miR-665_R+2	ACCAGGAGGCTGAGGCCCCTCA	22	NW_003159676.1	middle
478	hsa-miR-767-5p_R-1	TGCACCATGGTTGTCTGAGCAT	22	NW_003159357.1	middle
479	hsa-miR-767-3p_R-1_2ss12CA21TC	TCTGCTCATACACCATGGTTCC	22	NW_003159357.1	low
480	hsa-miR-876-5p_R-1	TGGATTTCTTTGTGAATCACC	21	NC_013669.1	low
481	hsa-miR-1224-5p_R+2	GTGAGGACTCGGGAGGTGGAG	21	NC_013682.1	middle
482	hsa-miR-1224-3p_R+1	CCCCACCTCCTCTCTCCTCAGT	22	NC_013682.1	middle
483	hsa-miR-1248_R-6	ACCTTCTTGTATAAGCACTGT	21	NC_013682.1	middle
484	ptr-miR-1260b_R-1	ATCCCACCACTGCCACCA	18	NC_013669.1	middle
485	ssc-mir-1285-p5	ATCGCGCCTGTGAATAGCC	19	NC_013685.1	middle
486	ssc-mir-1285-p3_1ss15CT	ACATAGCGAGACCCTGTCTCTT	22	NC_013685.1	high
487	hsa-miR-1306-5p_R-1	CCACCTCCCCTGCAAACGTCC	21	NW_003159452.1	high
488	hsa-miR-1306-3p_R+4	ACGTTGGCTCTGGTGGTGATGT	22	NW_003159452.1	middle
489	bta-miR-1468_1ss9GA	CTCCGTTTACCTGTTTTGCTGA	22	NC_013690.1	middle
490	mmu-miR-1839-5p	AAGGTAGATAGAACAGGTCTTG	22	NW_003159364.1	middle
491	mmu-miR-1839-3p_R-2	AGACCTACTTATCTACCAACA	21	NW_003159364.1	middle
492	rno-miR-1843b-5p_L+1R-3_1ss17TG	CATGGAGGTCTCTGTCGGACT	21	NC_013681.1	middle
493	rno-miR-1843b-3p	TCTGATCGTTCCCCTCCATAC	21	NC_013681.1	low
494	hsa-mir-1973-p3	TGACCGTGCAAAGGTAGCA	19	NC_001913.1	low
495	mmu-mir-1983-p5_1ss1GA	AAAAGCATGCTCCAGTGGCGC	21	NW_003159373.1	low
496	mmu-miR-1983	CTCACCTGGAGCATGTTTTCT	21	NW_003159373.1	middle
497	cgr-miR-2424_L-6	CTTTGGTAATCTGATGGCT	19	NC_013676.1	middle
498	bta-mir-2887-2-p5	GACCGGGGTCCGGTGCGGAGAGCC	24	NW_003159740.1	middle
499	bta-mir-2887-2-p3_1ss23CA	CGGAGAGCCCTTCGTCCCGGGAA	23	NW_003159740.1	middle
500	bta-mir-2904-2-p5	GAGCCTCGGTTGGCCTCGGATA	22	NC_013681.1	middle
501	bta-mir-2904-2-p3	CCTCGGATAGCCGGTCCCCCGC	22	NC_013681.1	middle
502	hsa-miR-3074-5p_R+1	GTTCCTGCTGAACTGAGCCAGT	22	NC_013669.1	low
503	hsa-miR-3074-3p	GATATCAGCTCAGTAGGCACCG	22	NC_013669.1	low
504	mmu-miR-3074-5p	GTTCCTGCTGAACTGAGCCAGT	22	NW_003160314.1	low
505	rno-mir-3553-p5	TTATGGCCCTTCGGTAATTCACT	23	NC_013675.1	low
506	rno-miR-3590-3p_R+1	TAGCACAATGTGAAAAGAGCTCT	23	NC_013669.1	low
507	hsa-miR-3661_R-1	TGACCTGGGACTCGGACAGCT	21	NC_013671.1	low
508	eca-miR-9182	TTGCACAAAGAGTCTCATGTCT	22	NC_013675.1	low
509	eca-mir-9182-p3_1ss23GT	ATGATGAGCTTTGTGCAAAAGGT	23	NC_013675.1	low
510	efu-mir-9277-p5	TCGTGGCCGAGTGGTTAAG	19	NC_013671.1	middle
511	efu-mir-9277-p3_1ss5CT	GGGTTTCCCCGCGCAGGT	18	NC_013671.1	middle
512	cja-miR-9983_R+1	TTTTTTGCTGGAACATTTCTGGA	23	NC_013680.1	low
513	cja-mir-9984-2-p5_1ss13CA	CGGCGGCGGCGGAGCGGG	18	NC_013670.1	middle
514	hsa-mir-10527-p3_1ss9TC	CATGCACCCTACTCTTGCTGGT	22	NW_003159897.1	low
515	pma-miR-1c-3p	TGGAATGTAAAGAAGTATGTAC	22	NC_013677.1	middle
516	oni-miR-10b_2ss13CT19GT	TACCCTGTAGAATCGAATTTGT	22	NC_013675.1	middle
517	oni-miR-10c_2ss1TC16GA	CACCCTGTAGATCCGAATTTGT	22	NC_013687.1	middle
518	oan-miR-16c-5p_R+2_2ss17CT21AC	TAGCAGCACGTAAATATTGGCGTG	24	NC_013682.1	low
519	oan-miR-16c-5p_R-1	TAGCAGCACGTAAATACTGGA	21	NW_003159331.1	middle
520	mmu-miR-20b-5p_1ss10CT	CAAAGTGCTTATAGTGCAGGTAG	23	NC_013690.1	low
521	mmu-miR-20b-3p_R+1_1ss5CT	ACTGTAGTGTGAGCACTTCTAGT	23	NC_013690.1	low
522	oni-miR-21_R-1_1ss22GA	TAGCTTATCAGACTGGTGTTGA	22	NC_013687.1	middle
523	mdo-miR-22-5p_R+1_1ss15GA	AGTTCTTCAGTGGCAAGCTTTAC	23	NC_013687.1	middle
524	mdo-miR-22-3p	AAGCTGCCAGTTGAAGAACTGC	22	NC_013687.1	middle
525	sha-mir-24-1-p5_1ss1GC	CGATTGGACCCGCCCTCCG	19	NC_013669.1	middle
526	dno-miR-24b-3p_R+1_1ss21GA	TGGCTCAGTTCAGCAGGAACAGA	23	NC_013669.1	middle
527	dno-miR-24b-3p_R+1_1ss21GA	TGGCTCAGTTCAGCAGGAACAGA	23	NW_003160314.1	middle
528	hsa-miR-26a-5p_R+1	TTCAAGTAATCCAGGATAGGCTT	23	NW_003159340.1	high
529	hsa-miR-27a-3p	TTCACAGTGGCTAAGTTCCGC	21	NC_013669.1	high
530	oni-miR-27d-3p_R-1_1ss19GA	TTCACAGTGGCTAAGTTCAT	20	NC_013675.1	low
531	oni-miR-27c	TTCACAGTGGTTAAGTTCTG	20	NW_003159328.1	low
532	ssa-miR-29c-3p_L+1R-1	CTAGCACCATTTGAAATCAGTT	22	NC_013675.1	low
533	ssa-miR-29c-3p_L+1R-1	CTAGCACCATTTGAAATCAGTT	22	NC_013684.1	low
534	ssa-miR-29c-3p_R+1_1ss18AG	TAGCACCATTTGAAATCGGTTAC	23	NC_013684.1	middle
535	pma-mir-30c-p5	TGTAAACATCCTCGACTGA	19	NC_013680.1	middle
536	ssc-miR-30a-3p_L-1R+1	TTTCAGTCGGATGTTTGCAGCC	22	NC_013680.1	middle
537	gmo-miR-30e-5p_R+1	TGTAAACATCCTTGACTGGAAGCTA	25	NC_013681.1	middle
538	gmo-miR-30e-3p_R+2_1ss18GA	CTTTCAGTCGGATGTTTACAGCA	23	NC_013681.1	middle
539	gga-miR-30b-5p_R+1	TGTAAACATCCTACACTCAGCTA	23	NC_013671.1	middle
540	pma-mir-30b-p5	TGTAAACATCCCTGACTGGA	20	NC_013671.1	middle
541	bta-miR-30f_2ss9CT24TG	TGTAAACATCCTACACTCTCAGCG	24	NC_013680.1	middle
542	dre-miR-34a_L+1R+1	CTGGCAGTGTCTTAGCTGGTTGTT	24	NC_013681.1	low
543	oan-miR-92b_R+1_1ss16AG	TATTGCACTTGTCCCGGCCTGTA	23	NC_013676.1	high
544	oan-miR-92b_R+1_1ss16AG	TATTGCACTTGTCCCGGCCTGTA	23	NC_013690.1	high
545	dre-miR-99_R+1	AACCCGTAGATCCGATCTTGTGA	23	NC_013682.1	high
546	oga-miR-100_R+1	AACCCGTAGATCCGAACTTGTGA	23	NC_013669.1	high
547	oan-miR-103-3p_R+1	AGCAGCATTGTACAGGGCTATGAG	24	NC_013672.1	middle
548	mmu-miR-106a-5p_R+1_2ss1CA10AT	AAAAGTGCTTACAGTGCAGGTAGT	24	NC_013676.1	middle
549	oan-miR-106-5p_R+3	AAAAGTGCTTACAGTGCAGGTAGT	24	NC_013690.1	middle
550	dre-miR-107b_R-1	AGCAGCATTGTACAGGGCTT	20	NC_013686.1	middle
551	ola-miR-125b_L+1R-4	CTCCCTGAGACCCTAACTT	19	NC_013686.1	low
552	tni-miR-128_R+1	TCACAGTGAACCGGTCTCTTTTG	23	NC_013675.1	low
553	aca-miR-133a-3p_1ss22GT	TTTGGTCCCCTTCAACCAGCTT	22	NC_013677.1	low
554	pma-miR-133a_L+1R-1	TTTGGTCCCCTTCAACCAGCTT	22	NC_013680.1	low
555	dno-miR-134-5p_R+1	TGTGACTGGTTGACCAGAGGGCT	23	NW_003159676.1	low
556	mdo-miR-139-5p_R+5	TCTACAGTGCATGTGTCTCCAGT	23	NC_013669.1	low
557	dre-mir-143-p5	CGGTGCAGTGCTGCATCTCTGGT	23	NC_013671.1	low
558	dre-miR-143_1ss18GA	TGAGATGAAGCACTGTAACTC	21	NC_013671.1	middle
559	mmu-miR-146a-5p_R+1	TGAGAACTGAATTCCATGGGTTT	23	NC_013671.1	middle
560	dre-miR-148	TCAGTGCATTACAGAACTTTGT	22	NC_013672.1	middle
561	bta-miR-150_L+1R-1_1ss14TC	CTCTCCCAACCCTCGTACCAGTG	23	NW_003159782.1	middle
562	ggo-mir-150-p3_1ss17GA	GGGACCTGGGGACCCCAG	18	NW_003159782.1	middle
563	hsa-miR-151b_R+4	TCGAGGAGCTCACAGTCTAGTT	22	NW_003159576.1	middle
564	dre-miR-152_R-1_2ss20TG21GA	TCAGTGCATGACAGAACTTGA	21	NC_013687.1	middle
565	ssa-miR-155-5p_R+2	TTAATGCTAATCGTGATAGGGGTTC	25	NC_013682.1	low
566	oni-miR-181b_R-4	AACATTCATTGCTGTCGCT	19	NC_013684.1	low
567	oni-miR-181b_R-4	AACATTCATTGCTGTCGCT	19	NW_003159325.1	low
568	gmo-miR-181a-5p_R+3_2	AACATTCAACGCTGTCGGTGAGTTTA	26	NW_003159325.1	low
569	oni-miR-184b_R+1	TGGACGGAGAACTGATAAGGGC	22	NW_003159372.1	middle
570	bta-miR-185_L+1	CTGGAGAGAAAGGCAGTTCCTGA	23	NW_003159452.1	low
571	mmr-miR-186_R+1	CAAAGAATTCTCTTTTTGGGCTT	23	NC_013681.1	low
572	gga-miR-191-5p_R+3	CAACGGAATCCCAAAAGCAGCTGTTT	26	NC_013677.1	low
573	mdo-miR-193a-5p	TGGGTCTTTGTGGGCGAGATGA	22	NC_013687.1	middle
574	hsa-miR-194-5p_R+1	TGTAACAGCAACTCCATGTGGAA	23	NC_013684.1	middle
575	dno-miR-196c-5p_R+1_1ss22CG	TAGGTAGTTTCATGTTGTTGGGG	23	NC_013672.1	low
576	mdo-miR-196b_R+2	TAGGTAGTTTCCTGTTGTTGGGC	23	NC_013678.1	low
577	mmu-miR-199b-5p	CCCAGTGTTTAGACTACCTGTTC	23	NC_013681.1	middle
578	mmu-miR-199a-3p_R+1	ACAGTAGTCTGCACATTGGTTAA	23	NC_013681.1	middle
579	mmu-miR-199b-5p	CCCAGTGTTTAGACTACCTGTTC	23	NW_003159540.1	middle
580	mmu-miR-199a-3p_R+1	ACAGTAGTCTGCACATTGGTTAA	23	NW_003159540.1	middle
581	hsa-miR-200b-3p_1ss22AG	TAATACTGCCTGGTAATGATGG	22	NC_013676.1	middle
582	hsa-miR-200a-3p_R-1	TAACACTGTCTGGTAACGATG	21	NC_013676.1	middle
583	dre-miR-204-5p_R+2	TTCCCTTTGTCATCCTATGCCTGT	24	NC_013669.1	middle
584	oni-miR-205_R+2	TCCTTCATTCCACCGGAGTCTGTA	24	NC_013684.1	middle
585	bta-miR-211_R+1	TTCCCTTTGTCATCCTTTGCCC	22	NC_013685.1	low
586	oni-miR-218a_R+1	TTGTGCTTGATCTAACCATGTGA	23	NC_013670.1	middle
587	oni-miR-218a_R+1	TTGTGCTTGATCTAACCATGTGA	23	NC_013671.1	middle
588	pma-miR-221	AGCTACATTGTCTGCTGGGTTC	22	NC_013690.1	low
589	ola-miR-222_R+6	AGCTACATCTGGCTACTGGGTCTCC	25	NC_013690.1	middle
590	mmu-miR-300-3p_R-2	TATGCAAGGGCAAGCTCTCT	20	NW_003159676.1	middle
591	xtr-miR-301_R+3	CAGTGCAATAGTATTGTCAAAGCATT	26	NC_013687.1	low
592	mmu-miR-322-5p_R-1	CAGCAGCAATTCATGTTTTGG	21	NC_013690.1	middle
593	cpo-miR-328-3p_R-2	CTGGCCCTCTCTGCCCTTCT	20	NC_013673.1	middle
594	hsa-miR-339-5p_L-2	CCTGTCCTCCAGGAGCTCACG	21	NC_013672.1	low
595	hsa-miR-339-5p_R-2	TCCCTGTCCTCCAGGAGCTCA	21	NC_013677.1	high
596	hsa-miR-339-5p_R-3_1ss20CG	TCCCTGTCCTCCAGGAGCTG	20	NC_013684.1	low
597	bta-miR-342_R-3	TCTCACACAGAAATCGCACCCA	22	NW_003159581.1	low
598	mmu-miR-362-3p_R-1	AACACACCTGTTCAAGGATTC	21	NC_013690.1	low
599	cfa-mir-374a-p3	CTTACCAGGTTGTATTGTAATT	22	NW_003159383.1	low
600	bta-miR-378b	ACTTGACTTGGAGTCAGAAGGC	22	NC_013671.1	low
601	rno-miR-450a-5p_2ss6CT21GA	TTTTGTGATGTGTTCCTAATAT	22	NC_013690.1	middle
602	mmu-miR-450b-3p_R+1	ATTGGGAACATTTTGCATGCATT	23	NC_013690.1	low
603	mmu-miR-455-5p_L-2R+3	TGTGCCTTTGGACTACATCGTGA	23	NW_003159325.1	middle
604	mmu-miR-466d-3p_R+1	TATACATACACGCACACATAGA	22	NC_013682.1	low
605	mmu-miR-467c-5p_L+1R-1	ATAAGTGCGTGCATGTATATGT	22	NC_013670.1	low
606	mmu-miR-551b-3p_R+1	GCGACCCATACTTGGTTTCAGT	22	NC_013682.1	low
607	dno-miR-654-3p_1ss15AG	TATGTCTGCCGACCGTCACCT	21	NW_003159676.1	middle
608	bta-miR-660_R+1	TACCCATTGCATATCGGAGCTGT	23	NC_013690.1	low
609	eca-miR-664_L-3_1ss11TC	TCATTTACCTCCTAGCCTACA	21	NC_013682.1	middle
610	ssc-miR-664-3p_L-3_1ss6AG	TCGTTTATCTCCCAGCCTACA	21	NW_003159409.1	low
611	mmu-miR-669c-5p	ATAGTTGTGTGTGGATGTGTGT	22	NC_013674.1	low
612	eca-miR-676_R+1	CCGTCCTAAGGTTGTTGAGTTT	22	NC_013690.1	middle
613	oga-mir-872-p5	AAGGTTACTTGTTAGTTCAGGAT	23	NC_013669.1	low
614	hsa-miR-1260a_L+1_1ss10TG	CATCCCACCGCTGCCACCA	19	NC_013671.1	middle
615	hsa-miR-1260b_R-1_1ss9AG	ATCCCACCGCTGCCACCA	18	NC_013690.1	high
616	hsa-miR-1291_L+1R-3	GTGGCCCTGACTGAAGACCAGC	22	NC_013672.1	middle
617	eca-mir-1543-p5_1ss11GA	TAGTCTGGGTACAAACAATT	20	NC_013679.1	middle
618	hsa-miR-4448_R-2_1ss6CG	GGCTCGTTGGTCTAGGGG	18	NC_013687.1	middle
619	hsa-miR-6516-5p_L-1R+1	TTGCAGTAACAGGTGTGAGCAC	22	NW_003159702.1	low
620	gga-miR-6516-3p_L+2R-3	ATCATGTATGATACTGCACACA	22	NW_003159702.1	low
621	mmu-miR-7226-3p_L-5_1ss8GA	CAACCATTCTCTGAGCAG	18	NC_013677.1	middle
622	mmu-miR-8112_R+2_1ss20AG	TCTCCGCCACCTCCACCGCGGC	22	NC_013670.1	middle
623	eca-mir-8986a-p5_1ss1GA	ATCGAGGCTAGAGTCACGCTTGG	23	NC_013669.1	middle
624	eca-miR-8986a_R-1_1ss23AT	TAGTGTGCTAGAGTCCTCGAAGT	23	NC_013669.1	middle
625	eca-mir-8986b-p5_1ss1CG	GCCGAGACTAGAGTCACATC	20	NC_013669.1	middle
626	hsa-miR-10400-5p_R-3_1ss12GA	CGGCGGCGGCGACTCTGG	18	NW_003159740.1	middle
627	tch-let-7a-5p_2ss2AG19AG	TGAGGTAGTAGATTGTATGGTT	22	NC_013669.1	middle
628	hsa-let-7e-5p	TGAGGTAGGAGGTTGTATAGTT	22	NC_013669.1	high
629	mmu-let-7j_R-2	TGAGGTATTAGTTTGTGCTGTT	22	NC_013672.1	middle
630	pma-let-7c_R-1	TGAGGTAGTAGATTGTATGGT	21	NC_013682.1	low
631	gmo-miR-101a-3p	TACAGTACTGTGATAACTGAAT	22	NC_013681.1	middle
632	sha-miR-125a_L+1	CTCCCTGAGACCCTAACTTGTGA	23	NC_013682.1	middle
633	hsa-miR-339-5p_R-2_1ss21AT	TCCCTGTCCTCCAGGAGCTCT	21	NC_013690.1	middle
634	hsa-mir-636-p5_1ss18CG	CGCGCGGGCGGGGCCGGG	18	NW_003159550.1	low
635	mmu-miR-669d-5p	ACTTGTGTGTGCATGTATATGT	22	NC_013675.1	low
636	hsa-miR-1260b_1ss9AG	ATCCCACCGCTGCCACCAT	19	NC_013685.1	middle
637	oan-miR-1386_1ss7GC	CTCCTGCCTGGCTCGCCA	18	NW_003160112.1	middle
638	mmu-miR-3084-3p_L+2R-1_1ss4TG	AATGCTGCCAGTCTCCTTCAGA	22	NC_013686.1	middle
639	ssc-mir-4332-p3_1ss17CT	GGGGCCGGGGGTGGGGTC	18	NC_013682.1	middle
640	mmu-mir-6240-p3_1	ATTTCTGCCCAGTGCTCT	18	NW_003161584.1	middle
641	mmu-mir-6240-p3_2	TGATTTCTGCCCAGTGCTCT	20	NW_003162426.1	middle
642	mmu-miR-6412_R-4_1ss15AT	TCGAAACCATCCTCTGCT	18	NW_003159373.1	low
643	pal-miR-9226-5p_L-4_1ss15GA	GTCCCTGTTCAGGCGCCA	18	NC_013684.1	low
644	gga-miR-12241-3p_1ss10AC	CCGGGCGGGCGGGAGCGGG	19	NC_013669.1	low
645	pma-miR-1c-3p_R+1	TGGAATGTAAAGAAGTATGTACC	23		middle
646	gmo-miR-10d-5p_L-1R+3	ACCCTGTAGATCCGAATTTGTGAT	24		middle
647	ccr-miR-15a_R+1	TAGCAGCACAGAATGGTTTGTG	22		low
648	aca-miR-16b-5p_1ss22GA	TAGCAGCACGTAAATACTGGAA	22		middle
649	tgu-miR-16b-5p_1ss22GA	TAGCAGCACGTAAATATTGGAA	22		low
650	fru-miR-20_R-1_1ss21TC	TAAAGTGCTTATAGTGCAGGCA	22		middle
651	dre-miR-21_R+2_1ss16GA	TAGCTTATCAGACTGATGTTGGCTT	25		low
652	mdo-miR-22-3p_1ss21GC	AAGCTGCCAGTTGAAGAACTCC	22		middle
653	hsa-miR-23a-5p	GGGGTTCCTGGGGATGGGATTT	22		middle
654	efu-miR-23a_L-1R-3_1ss18TA	ATCACATTGCCAGGGAATTCC	21		high
655	dre-miR-24_R+2	TGGCTCAGTTCAGCAGGAACAGTT	24		middle
656	dre-miR-26a-5p_R+1_1ss22TA	TTCAAGTAATCCAGGATAGGCAT	23		middle
657	cgr-miR-27a-5p_1ss20GA	AGGGCTTAGCTGCTTGTGAACA	22		middle
658	ppy-miR-27a_1ss22CT	TTCACAGTGGCTAAGTTCCGCT	22		middle
659	cgr-miR-27a-5p_1ss20GA	AGGGCTTAGCTGCTTGTGAACA	22		middle
660	cgr-miR-27a-3p_R+1	TTCACAGTGGCTAAGTTCCGCT	22		middle
661	oga-miR-28b_R+2	TCGAGGAGCTCACAGTCTAGTTA	23		low
662	mmu-miR-28a-3p_R+1	CACTAGATTGTGAGCTGCTGGAA	23		low
663	ola-miR-29a_L-1R+1	GCACCATTTGAAATCGGTTACT	22		middle
664	bfl-miR-29b-3p_L+1R-2_1ss21GC	TAGCACCATTTGAAATCAGTCC	22		middle
665	cli-miR-30e-5p_R+1_1ss24TC	TGTAAACATCCTTGACTGGAAGCCA	25		low
666	cli-miR-30e-3p_R+1_1ss22CT	CTTTCAGTCGGATGTTTGCAGTA	23		middle
667	cli-miR-30e-5p_R+1_1ss24TC	TGTAAACATCCTTGACTGGAAGCCA	25		low
668	cli-miR-30e-3p_R+1_1ss22CT	CTTTCAGTCGGATGTTTGCAGTA	23		middle
669	gga-miR-30b-5p_R+1_1ss22TC	TGTAAACATCCTACACTCAGCCA	23		middle
670	ola-miR-30e_R+4	CTTTCAGTCGGATGTTTGCAGTA	23		middle
671	bta-miR-33b	GTGCATTGCTGTTGCATTGC	20		middle
672	hsa-miR-33b-3p_R-1	CAGTGCCTCGGCAGTGCAGCC	21		middle
673	bbe-miR-71-5p_R+1	TGAAAGACATGGGTAGTGAGATT	23		middle
674	xtr-miR-92b_R+1	TATTGCACTCGTCCCGGCCTCC	22		high
675	dre-miR-92a-3p_R+2	TATTGCACTTGTCCCGGCCTGTAT	24		high
676	cin-miR-92c-3p_1ss18TC	TATTGCACTCGTCCCGGCCTAT	22		middle
677	xla-miR-93-5p_R+2	CAAAGTGCTGTTCGTGCAGGTAGCA	25		middle
678	efu-miR-99b_R-3	CACCCGTAGAACCGACCTTGCG	22		high
679	hsa-miR-99b-3p_R+1	CAAGCTCGTGTCTGTGGGTCCGT	23		middle
680	ccr-miR-99_L-3R+3	CCGTAGATCCGATCTTGTGAA	21		low
681	ssa-miR-99-5p_R+2	AACCCGTAGATCCGATCTTGTGAA	24		middle
682	gmo-miR-101a-3p_1ss21AC	TACAGTACTGTGATAACTGACT	22		middle
683	cin-miR-101_L+1R-2_1ss18AC	GTACAGTACTGTGATAACTAT	21		low
684	mmu-miR-106a-5p_1ss23GA	CAAAGTGCTAACAGTGCAGGTAA	23		low
685	bta-miR-125a	TCCCTGAGACCCTTTAACCTGTG	23		high
686	hsa-miR-125a-3p_R-1	ACAGGTGAGGTTCTTGGGAGC	21		middle
687	cgr-miR-125a-5p_R-1	TCCCTGAGACCCTTTAACCTGTG	23		high
688	cgr-miR-125a-3p	ACAGGTGAGGTTCTTGGGAGC	21		middle
689	rno-miR-126a-5p_1ss13TC	CATTATTACTTTCGGTACGCG	21		high
690	rno-miR-126a-3p	TCGTACCGTGAGTAATAATGCG	22		high
691	rno-miR-126a-5p_1ss13TC	CATTATTACTTTCGGTACGCG	21		high
692	rno-miR-126a-3p	TCGTACCGTGAGTAATAATGCG	22		high
693	mmu-miR-126b-3p_R-1_1ss9AG	CGCGTACCGAAAGTAATAATGT	22		middle
694	tni-miR-128_R+1_1ss22TA	TCACAGTGAACCGGTCTCTTTAG	23		low
695	hsa-miR-132-5p	ACCGTGGCTTTCGATTGTTACT	22		middle
696	bta-miR-132	TAACAGTCTACAGCCATGGTCG	22		middle
697	cin-miR-133-3p_L+1R+2	TTTGGTCCCCTTCAACCAGCTGAT	24		low
698	dno-miR-134-5p_R+1_1ss22CA	TGTGACTGGTTGACCAGAGGGAT	23		low
699	dre-miR-141-3p_R+1	TAACACTGTCTGGTAACGATGCT	23		high
700	pma-miR-143-3p_1ss22CT	TGAGATGAAGCACTGTAACTCT	22		middle
701	aca-miR-144-5p_L+1R+2	CGGATATCATCATATACTGTAAGT	24		low
702	aca-miR-144-3p_R+1	TACAGTATAGATGATGTACTC	21		low
703	oan-miR-145-5p_R+2	GTCCAGTTTTCCCAGGAATAA	21		middle
704	mmu-miR-146a-5p_R+2	TGAGAACTGAATTCCATGGGTTAA	24		middle
705	xtr-miR-148a_R+2	TCAGTGCACTACAGAACTTTGTTA	24		middle
706	bta-miR-149-5p	TCTGGCTCCGTGTCTTCACTCCC	23		middle
707	bta-miR-150	TCTCCCAACCCTTGTACCAGTGT	23		middle
708	pma-miR-152a_R+1	TCAGTGCATGACAGAACTTGAA	22		low
709	ccl-miR167a	TGAAGCTGCCAGCATGATCTGA	22		middle
710	ccl-miR168	TCGCTTGGTGCAGGTCGGGAA	21		middle
711	ccl-miR171_1ss12CT	TGATTGAGCCGTGCCAATATC	21		middle
712	gmo-miR-181a-5p_R+3_1	AACATTCAACGCTGTCGGTGAGTTAA	26		low
713	aca-miR-191-5p_R+3	CAACGGAATCCCAAAAGCAGCTGTAT	26		middle
714	bta-miR-192_R-2	CTGACCTATGAATTGACAGCC	21		middle
715	ola-miR-192-5p_R+1	TGACCTATGAATTGACAGCCAG	22		middle
716	dno-miR-194-5p_R+1	TGTAACAGCAACTCCATGTGGAAA	24		low
717	dno-miR-194-3p	CCAGTGGGGCTGCTGTTATCCG	22		low
718	bta-miR-199b_1ss23CA	CCCAGTGTTTAGACTATCTGTTA	23		middle
719	bta-miR-199a-3p_R-1_2ss20TC21TA	ACAGTAGTCTGCACATTGGCA	21		middle
720	bta-miR-199b_1ss23CA	CCCAGTGTTTAGACTATCTGTTA	23		middle
721	bta-miR-199a-3p_R+1_1ss22AT	ACAGTAGTCTGCACATTGGTTTT	23		middle
722	mmu-miR-200b-5p_L-1	ATCTTACTGGGCAGCATTGGA	21		middle
723	mmu-miR-200b-3p_R+1_1ss22AG	TAATACTGCCTGGTAATGATGGC	23		middle
724	pma-miR-200b-3p	TAATACTGCCTGGTAATGATGGT	23		middle
725	aca-miR-202-5p_L-1R+1	TTCCTATGCATATACTTCTTT	21		low
726	gga-miR-202-5p_L-1	TTCCTATGCATATACTTCTTT	21		low
727	chi-miR-202-5p	TTCCTATGCATATACTTCTTT	21		low
728	hsa-miR-203a-5p_R-3_1ss12AG	AGTGGTTCTTAGCAGTTCAACA	22		low
729	cja-miR-203	GTGAAATGTTTAGGACCACTAG	22		middle
730	hsa-miR-203a-5p_R-3_1ss12AG	AGTGGTTCTTAGCAGTTCAACA	22		low
731	hsa-miR-203a-3p	GTGAAATGTTTAGGACCACTAG	22		middle
732	pma-miR-204-5p_R+3	TTCCCTTTGTCATCCTATGCCTGTT	25		low
733	fru-miR-205_R+2	TCCTTCATTCCACCGGAGTCTGAA	24		middle
734	hsa-miR-210-5p_2ss5CA11CA	AGCCACTGCCAACCGCACACTG	22		middle
735	bta-miR-210_L-1	CTGTGCGTGTGACAGCGGCTGA	22		middle
736	cgr-miR-210-5p_1ss11CA	AGCCACTGCCAACCGCACACTG	22		middle
737	cgr-miR-210-3p	CTGTGCGTGTGACAGCGGCTGA	22		middle
738	aca-miR-210-3p_R-1	CTGTGCGTGTGACAGCGGCT	20		low
739	oni-miR-218a_R+1_1ss22GA	TTGTGCTTGATCTAACCATGTAA	23		low
740	pma-miR-221_R+1_1ss22CA	AGCTACATTGTCTGCTGGGTTAA	23		low
741	ola-miR-222_R+7	AGCTACATCTGGCTACTGGGTCTCCT	26		low
742	bta-miR-320a	AAAAGCTGGGTTGAGAGGGCGA	22		high
743	cpo-miR-328-3p_R-1_1ss21GT	CTGGCCCTCTCTGCCCTTCTT	21		middle
744	hsa-miR-330-5p_R+1	TCTCTGGGCCTGTGTCTTAGGCT	23		middle
745	bta-miR-330	GCAAAGCACACGGCCTGCAGAGA	23		middle
746	cfa-miR-330_R+1	TCTCTGGGCCTGTGTCTTAGGCT	23		middle
747	hsa-miR-330-3p	GCAAAGCACACGGCCTGCAGAGA	23		middle
748	aca-miR-338-3p_1ss12TC	TCCAGCATCAGCGATTTTGTT	21		middle
749	aca-miR-338-3p_1ss12TC	TCCAGCATCAGCGATTTTGTT	21		middle
750	hsa-miR-339-5p_R+1	TCCCTGTCCTCCAGGAGCTCACGA	24		middle
751	hsa-miR-339-3p	TGAGCGCCTCGACGACAGAGCCG	23		middle
752	hsa-miR-339-5p_R+1	TCCCTGTCCTCCAGGAGCTCACGA	24		middle
753	ggo-miR-339	TGAGCGCCTCGACGACAGAGCCG	23		middle
754	cgr-miR-342-3p	TCTCACACAGAAATCGCACCCGTC	24		middle
755	cgr-miR-342-3p	TCTCACACAGAAATCGCACCCGTC	24		middle
756	ccr-miR-363_L-1R+2	ATTGCACGGTATCCATCTGTATT	23		middle
757	mmr-miR-374a_R+4	TTATAATACAACCTGATAAGTGTGT	25		low
758	bta-miR-378_R+2	ACTGGACTTGGAGTCAGAAGGCAG	24		middle
759	ccl-miR396_1ss21TG	TTCCACAGCTTTCTTGAACTG	21		middle
760	cja-miR-429	TAATACTGTCTGGTAAAACCGT	22		middle
761	bta-miR-431_R-3_1ss18TC	TGTCTTGCAGGCCGTCACGC	20		middle
762	hsa-miR-431-3p	CAGGTCGTCTTGCAGGGCTTCT	22		middle
763	hsa-miR-431-5p_R-1_1ss18TC	TGTCTTGCAGGCCGTCACGC	20		middle
764	hsa-miR-431-3p	CAGGTCGTCTTGCAGGGCTTCT	22		middle
765	cpo-miR-450b-5p_R-2	TTTTGCAATATGTTCCTGAT	20		low
766	abu-miR-451_R+5	AAACCGTTACCATTACTGAGTTTCA	25		middle
767	aca-miR-454-3p	TAGTGCAATATTGCTTATAGGGT	23		middle
768	mmu-miR-466i-5p_R+1_1ss14GA	TGTGTGTGTGTGTATGTGTGT	21		middle
769	mmu-miR-467b-5p_L-1R+1	TAAGTGCCTGCATGTATATGC	21		middle
770	mmu-miR-483-5p_1ss19GA	AAGACGGGAGAAGAGAAGAGAG	22		middle
771	mmu-miR-483-3p_L-1R+2	CACTCCTCCCCTCCCGTCTTGT	22		middle
772	bta-miR-543	AAACATTCGCGGTGCACTTCTT	22		middle
773	cgr-miR-615-3p	TCCGAGCCTGGGTCTCCCTCTT	22		middle
774	cgr-miR-615-3p	TCCGAGCCTGGGTCTCCCTCTT	22		middle
775	mmu-miR-669a-5p	AGTTGTGTGTGCATGTTCATGTCT	24		low
776	mmu-miR-669a-5p	AGTTGTGTGTGCATGTTCATGTCT	24		low
777	mmu-miR-700-5p	TAAGGCTCCTTCCTGTGCTTGC	22		low
778	cpo-miR-1247-5p	ACCCGTCCCGTTCGTCCCCGGA	22		middle
779	hsa-miR-1247-5p	ACCCGTCCCGTTCGTCCCCGGA	22		middle
780	cgr-miR-1260_R+2	ATCCCACCGCTGCCACCAAA	20		middle
781	bta-miR-2478_L+2	TCGTATCCCACTTCTGACACCA	22		middle
782	mmu-miR-3968_1ss14AT	CGAATCCCACTCCTGACACCA	21		middle
783	bta-miR-4286_L+1R+1	AACCCCACTCCTGGTACCA	19		middle
784	hsa-miR-4443_L+1	CTTGGAGGCGTGGGTTTT	18		middle
785	hsa-miR-4454_L-2	ATCCGAGTCACGGCACCA	18		middle
786	hsa-miR-4785_1ss11AG	AGAGTCGGCGGCGCCGCCAGC	21		low
787	mmu-miR-5099_L+2R-1	TCTTAGATCGATGTGGTGCTC	21		middle
788	mmu-miR-5121_L-1R+1	GCTTGTGATGAGACATCTCCC	21		low
789	mmu-miR-5126_L-3R-1_1ss18CT	GGCGGGGCCGGGGGTGGG	18		middle
790	mml-miR-6134_R+4_1ss18GT	TGAGGTAGTAGGATGTATAGTTA	23		low
791	ipu-miR-7550_1ss1AT	TTCCGGCTCGAAGGACCA	18		middle
792	hsa-miR-7977_R+4_1ss6AG	TTCCCGGCCAACGCACCAAAAA	22		low
793	pal-miR-9226-5p_L-4	GTCCCTGTTCGGGCGCCA	18		middle
794	efu-miR-9341_L-2R+1	TCGGCCTTTTGGCTAAGATC	20		middle
795	pal-miR-9993b-3p_1ss1AN	NTCTCGCTGGGGCCTCCA	18		middle
796	oni-miR-10926_1ss11TG	ATCCCAGCGGGGCCTCCA	18		middle
797	gmo-miR-11202-5p_1ss7TC	TTCCGGCTCGAAGGACCA	18		middle
798	bta-miR-11980_R-2_1ss4CG	AGGGAACGGGCTTGGCGG	18		middle
799	gga-miR-12241-3p_R-1_1ss10AC	CCGGGCGGGCGGGAGCGG	18		middle
800	eca-let-7e_R+1	TGAGGTAGGAGGTTGTATAGTTA	23		middle
801	hsa-let-7e-3p	CTATACGGCCTCCTAGCTTTCC	22		middle
802	hsa-let-7e-5p_R+1	TGAGGTAGGAGGTTGTATAGTTA	23		middle
803	cgr-let-7e	CTATACGGCCTCCTAGCTTTCC	22		middle
804	mmu-let-7c-5p_R+2	TGAGGTAGTAGGTTGTATGGTTAT	24		middle
805	xla-let-7b-5p_R-4	TGAGGTAGTAGTTTGTGT	18		low
806	dre-let-7c-5p_L+2	TCTGAGGTAGTAGGTTGTATGGTT	24		low
807	cin-let-7c_R-2_1ss15AG	TGAGGTAGTAGGTTGTATCA	20		low
808	pol-let-7a-5p_R+3_1ss17AG	TGAGGTAGTAGGTTGTGTGGTTTGT	25		middle
809	pma-let-7c_1ss22TG	TGAGGTAGTAGATTGTATGGTG	22		middle
810	mmu-let-7j_1ss8TG	TGAGGTAGTAGTTTGTGCTGTTAT	24		middle
811	PC-3p-66342_5	CCTGCGGCACTGGCATCCTTTT	22	NC_013684.1	low
812	PC-3p-66342_5	CCTGCGGCACTGGCATCCTTTT	22	NW_003159325.1	low
813	PC-5p-56322_6	AGGGGGCCGGCACTGTAGGAC	21	NC_013670.1	low
814	PC-5p-56322_6	AGGGGGCCGGCACTGTAGGAC	21	NC_013672.1	low
815	PC-5p-17846_45	AGAGGTCAGCACTGTAGCACAG	22	NC_013686.1	middle
816	PC-3p-55497_6	CGGTCTGCAGTGCTGGCATCCAT	23	NC_013686.1	low
817	PC-5p-40327_11	CAGAGCTACCTCTGGGACTGGT	22	NW_003159357.1	low
818	PC-3p-5737_197	TCAGCCCCTGGGGTAGTTCTGAA	23	NW_003159357.1	middle
819	PC-5p-8843_114	AGAGACAATGGATCCACACTGT	22	NC_013678.1	middle
820	PC-3p-33655_16	AAACAGGATCCATTGTCTCTG	21	NC_013678.1	low
821	PC-5p-19528_40	TTCCAAAATCTGAAAACATTTT	22	NC_013682.1	low
822	PC-3p-43762_10	AAAGTTTCAGGTTTTGGAGTGT	22	NC_013682.1	low
823	PC-3p-22639_32	TTAGGTCTCGACCCTGCCCCCGT	23	NW_003159805.1	low
824	PC-3p-22639_32	TTAGGTCTCGACCCTGCCCCCGT	23	NW_003160002.1	low
825	PC-3p-26533_25	CGCCTGCAGTGCCGTCATCCCTTA	24	NC_013677.1	low
826	PC-3p-26533_25	CGCCTGCAGTGCCGTCATCCCTTA	24	NW_003159365.1	low
827	PC-3p-12305_75	TCACCACCAAGGAACCAACCAC	22	NC_013672.1	middle
828	PC-3p-12305_75	TCACCACCAAGGAACCAACCAC	22	NC_013672.1	middle
829	PC-5p-29974_20	ATGCTGGGAGTGAGGTGGATGCT	23	NC_013669.1	low
830	PC-3p-20715_36	CACCACCCACACTCCCAGCGTCC	23	NC_013669.1	middle
831	PC-3p-35095_15	GCGACCCCAGGTCAGGCG	18	NW_003159479.1	middle
832	PC-3p-58442_5	CAGCACCCAGCGCTCACCCA	20	NW_003159360.1	middle
833	PC-5p-51542_6	ATCTGAATCCCAAAACTCTTTG	22	NC_013680.1	low
834	PC-3p-1390_1640	TATGTCTGCCGACCGTCACCTTT	23	NW_003159676.1	middle
835	PC-3p-43249_10	TCCCACTGCTCCCCTGCCTGCA	22	NC_013681.1	middle
836	PC-5p-39464_12	TTCCTCCCAGCCACACTGTGACCT	24	NC_013670.1	middle
837	PC-3p-53152_6	TCCCGTGGCCAATGCACCA	19	NW_003159380.1	low
838	PC-5p-3066_487	TCCCTGAGACCCTAACTTAA	20	NC_013686.1	middle
839	PC-3p-5541_207	TCCACGGTGGTGGAATTGTCC	21	NW_003159357.1	middle
840	PC-3p-34319_16	CAGCCAGCTCTTCACACACCCTCC	24	NW_003159851.1	middle
841	PC-5p-3511_403	ATTCCACCACGTTCCTGG	18	NC_013669.1	middle
842	PC-3p-28862_21	CAGCCCCTTCCCGCCTCCAGT	21	NW_003159449.1	middle
843	PC-3p-13736_65	TTCTCTGACAAAGCCTCCTACA	22	NC_013670.1	middle
844	PC-3p-42174_11	TCTGAGGGTAGAGATCAGGACA	22	NC_013671.1	low
845	PC-3p-17540_46	TCTCCCCTCGTCCCCGCTCCAGT	23	NW_003159712.1	middle
846	PC-5p-42256_11	ATTCCACCACGTTCCCATG	19	NC_013690.1	middle
847	PC-3p-17042_48	TCGTTTTATGTATAAGCTCGTCT	23	NW_003159391.1	middle
848	PC-3p-60182_5	CCCGTGGACCACGTTCCCG	19	NC_013684.1	middle
849	PC-3p-32725_17	TCCCCACTGTGTCTGTCCCTCAG	23	NC_013671.1	middle
850	PC-3p-57954_5	TCCAGCTCCCGTCTCTGCCCCCCAT	25	NW_003159325.1	middle
851	PC-3p-31877_18	CGCCTGCAACACTGGCACCCGA	22	NW_003159557.1	low
852	PC-3p-836_3876	TACACGCGGCACCAGCATCCCAT	23	NC_013675.1	high
853	PC-3p-22437_32	CTGGGAGGTGGATGTTTACGTCT	23	NC_013671.1	low
854	PC-5p-35655_15	AGGGGGCTGGCACTGTGGCGTAT	23	NC_013682.1	middle
855	PC-5p-68913_5	TCTCCCATCCTCCTGCCCTCC	21	NC_013669.1	middle
856	PC-3p-12365_74	ACTGGCTCCCCTCCCCCGCAGT	22	NW_003159391.1	middle
857	PC-5p-42067_11	CGCCCGCCCCCAGGAAGCACGC	22	NW_003161510.1	middle
858	PC-3p-50832_7	AGCACCACGCCGGCGGGAGG	20	NW_003159602.1	low
859	PC-5p-55363_6	CGTGCGTGCGTGCGTGCGAACA	22	NW_003159443.1	low
860	PC-3p-51728_6	GTGAGTCGGCCCCTAAGGC	19	NC_013689.1	middle
861	PC-5p-30647_19	CGCGCACCCGAACCCCAGAGCC	22	NC_013669.1	middle
862	PC-3p-18352_43	TCCCCCTCTCTGCCCCTGCCGT	22	NC_013681.1	middle
863	PC-5p-41249_11	TTCCCCGTGGTTCCCGTGG	19	NW_003159661.1	middle
864	PC-5p-21034_36	ACTGAGACTTGAGGGAGAACGG	22	NW_003159545.1	middle
865	PC-3p-27472_23	AACGCTAACTGCCCACCTGCT	21	NW_003159414.1	middle
866	PC-3p-4204_305	TCGCTGCGATCTATTGAAAGTC	22	NC_013681.1	middle
867	PC-3p-48586_7	CTCGCTCCCTCCCTCCCTCAGT	22	NC_013681.1	middle
868	PC-3p-30178_20	CTTACCAGATTGTATTGTAATTA	23	NW_003159383.1	low
869	PC-3p-48836_7	TGTCTGCAATGCTGGCACACCAT	23	NC_013669.1	low
870	PC-3p-65585_5	TGCATTTGTGACTGGCAGG	19	NC_013686.1	middle
871	PC-3p-3468_408	CGAATCATAATTTGCTGCTCTAT	23	NC_013682.1	middle
872	PC-3p-1308_1822	AACACACCTGGCTCACCTCTCT	22	NW_003159676.1	middle
873	PC-3p-40684_11	ACACAAGCATTTACACACACACA	23	NC_013670.1	low
874	PC-3p-54259_6	CCACCCCTCTCCTTCACCCAG	21	NC_013677.1	middle
875	PC-3p-50932_7	CTGGGCAGAGGCCAGGGGCAGA	22	NC_013669.1	middle
876	PC-3p-16534_50	TAACGTCCTTGCGCTTTCCCTAGT	24	NC_013669.1	middle
877	PC-5p-9082_111	ATTCCCCACGTTCCGTGG	18	NC_013670.1	middle
878	PC-5p-37899_13	ACAGTAGTCTGCACATTCA	19	NC_013683.1	low
879	PC-3p-37624_13	CAAGTCCATGTAAGAACTA	19	NC_001913.1	low
880	PC-3p-38101_13	AACTGCAGCGCCGGCATCCCTTAT	24	NC_013672.1	low
881	PC-3p-16932_48	TGGCACCAGCACTGGCAGTGGCA	23	NC_013686.1	middle
882	PC-3p-50347_7	CACTTCCTTCCCTTCCCCCTCAGT	24	NW_003159340.1	middle
883	PC-3p-38647_12	TGCCCGAGGCCCAGCTGAGT	20	NW_003159568.1	middle
884	PC-3p-24709_28	TGTCTACAGCTCTGACATTCCAT	23	NC_013679.1	middle
885	PC-5p-5485_210	AAGCTATGATGAATTTAAT	19	NC_013671.1	middle
886	PC-3p-38966_12	TGTCCCCCATCCCCTGCCCAGT	22	NW_003159360.1	middle
887	PC-5p-18279_44	TGGGGTCGTCTGCGTGCTCGC	21	NW_003159740.1	middle
888	PC-5p-16928_49	CCCTGTCTGAGCGTCGCT	18	NW_003159634.1	middle
889	PC-3p-59490_5	CCTGCGCCTCCCCCGCCACAGT	22	NW_003159915.1	middle
890	PC-3p-22135_33	TTGGCTGAGACAGTGTGACA	20	NC_013669.1	low
891	PC-5p-56540_6	ACTGAAGCCGAACTCCACAACTG	23	NC_013680.1	middle
892	PC-5p-9704_101	TAACTCACTACACCACAATACT	22	NC_013677.1	low
893	PC-5p-6071_183	TGTGGGGGACCAGCACTGTGT	21	NC_013682.1	middle
894	PC-3p-8721_116	TGGGAACCTTGGGCAGGAAGT	21	NW_003159415.1	middle
895	PC-3p-9929_98	TCCTGTCCTCTTTATGCTTT	20	NC_013687.1	middle
896	PC-3p-15079_57	AAGCCCGCGTCCCTACCCAGT	21	NW_003159457.1	middle
897	PC-3p-62087_5	GGGAGCTGACGGATGGGACTT	21	NW_003159441.1	middle
898	PC-5p-3428_415	ATTTTGATTCTGAGGTTA	18	NC_013669.1	middle
899	PC-5p-12307_75	CCTGTGTCGCCGCGCTCTC	19	NC_013672.1	middle
900	PC-5p-47784_7	TCCTGCGGAGGACAGCGGGCTCC	23	NW_003160517.1	middle
901	PC-3p-19547_40	CGCCTGCAACACTGGCACCCGT	22	NW_003160189.1	low
902	PC-5p-43005_10	AGCCTAGGTCGGGGAGCCA	19	NC_013681.1	middle
903	PC-5p-53491_6	GTGAGGCGGGCAGCCGAGGGT	21	NC_013673.1	middle
904	PC-5p-17699_46	GCTAGAGAGTGAGAGTTAA	19	NC_013690.1	middle
905	PC-3p-17657_46	TTTATTGAAGGGCAGAGTTAG	21	NW_003159756.1	middle
906	PC-3p-35785_14	TGCCTCCCACACCACTTTCAGC	22	NC_013684.1	middle
907	PC-5p-12950_70	CTGTACCACTTTGTCGGA	18	NC_013687.1	middle
908	PC-3p-29467_20	GTCAGGATGGCCGAGCGGCA	20	NW_003159387.1	low
909	PC-3p-61275_5	TTGTTTCCGTAGATGAGTGAGA	22	NW_003159796.1	low
910	PC-3p-22053_33	TCAGCTCACCCAGACCCTGTCT	22	NW_003159531.1	middle
911	PC-3p-32128_18	AGGGGCTGGCTTTCCTCTGGTTT	23	NW_003159452.1	low
912	PC-5p-15163_57	ATTCACCATGTTCCCGTGG	19	NC_013670.1	middle
913	PC-3p-41847_11	CAGAACGGGAGAAGGGGGCTGT	22	NC_013681.1	middle
914	PC-3p-43592_10	AGGGGGCTGGCACTGTGGCGTAA	23	NC_013676.1	middle
915	PC-5p-53789_6	CGCCTCCCCCCCTCTGCCCAGT	22	NW_003159633.1	middle
916	PC-3p-56111_6	CCCCTTCTCCCACCTTTCCAGT	22	NW_003159449.1	middle
917	PC-3p-14318_61	GTAGGACATCGTCAGGCT	18	NC_013686.1	middle
918	PC-3p-63075_5	CTCCGACATGCCCTGACCCTGC	22	NW_003159349.1	middle
919	PC-3p-1383_1658	CACTAGATTATGAGCTCCTGGAA	23	NC_013682.1	middle
920	PC-5p-25234_27	GGCGGGGCCGGGGGTGGGGT	20	NW_003159406.1	middle
921	PC-3p-10045_97	TTTCATGAGGCTCAAAGATTTC	22	NC_013683.1	middle
922	PC-3p-67288_5	TCCCCGTCTCCCTCCCTGCAG	21	NC_013681.1	middle
923	PC-5p-67433_5	AAGGGGCCGGCTCTGTGGCGTAGC	24	NW_003159565.1	middle
924	PC-3p-27817_23	ACCCGGGGAGATGGCGGACTGG	22	NW_003159325.1	middle
925	PC-5p-61945_5	AATCACTCTGCCTCTCTCTAGT	22	NC_013681.1	middle
926	PC-3p-38033_13	CCGGGTGCTGTAGGCACCA	19	NC_013680.1	low
927	PC-5p-56649_6	AAGAGGGTCGGGTCTGGCT	19	NC_013677.1	middle
928	PC-3p-45545_9	GTGACCTGTGGTGCTGGTGGCAT	23	NW_003159350.1	low
929	PC-5p-44888_9	CTTGGATGAGCCCTCGGAGG	20	NW_003159676.1	low
930	PC-3p-10910_87	TTCCAGCATTGTGGCACGGCAT	22	NW_003159471.1	middle
931	PC-3p-36397_14	TGCCCCTCTCTCCTCTCCTAGT	22	NC_013675.1	middle
932	PC-5p-16570_50	AACCATTCTCTGAGCAGC	18	NC_013677.1	middle
933	PC-5p-17648_46	TTTGCTGAGTCCCCGCCCGAGT	22	NW_003159745.1	middle
934	PC-5p-9963_98	CGCCGGGCCCGGGTCTTCC	19	NC_013687.1	middle
935	PC-3p-1277_1903	GAAGGTGGCCTGCCCTGTTCT	21	NW_003159764.1	middle
936	PC-5p-38291_13	GGGGTGAGGCGGGCGTCGGG	20	NW_003159740.1	middle
937	PC-3p-62312_5	TGAGGGGTCGGCACTGTGGTAT	22	NC_013671.1	middle
938	PC-5p-10108_96	CCGCCCGTCCCCGCCCCT	18	NC_013687.1	middle
939	PC-3p-3564_395	TGAACTATTGGAGTAGCCTCCTT	23	NC_013669.1	middle
940	PC-3p-16495_50	TCCACCAGGTTCCCGTGA	18	NW_003159331.1	middle
941	PC-5p-55193_6	CCAACTTCTTAGAGGGACTT	20	NC_013670.1	middle
942	PC-3p-43991_10	CTGCTCGCCCTGCCCCCCAGT	21	NC_013669.1	middle
943	PC-5p-5667_200	TACACCACTGTACCCATCCTCT	22	NC_013686.1	middle
944	PC-5p-49217_7	AATTCCCCACTTCCCGTGG	19	NW_003159509.1	middle
945	PC-3p-56649_6	AAGAGGGTCGGGTCTGGCT	19	NC_013670.1	middle
946	PC-3p-6626_163	CAGTGCGGATTTCTCGGACGCGC	23	NC_013676.1	middle
947	PC-3p-1910_985	TCTCACGGCGAGCCTGATGCCA	22	NW_003159828.1	middle
948	PC-3p-38651_12	AGGACAAAGCCAAGCCCTGCGT	22	NC_013677.1	low
949	PC-3p-37594_13	TGAACCTGTGATGCCAGCATCC	22	NC_013676.1	low
950	PC-3p-59177_5	AGGGCGCCCCCGGGTCCTGGCT	22	NC_013675.1	middle
951	PC-3p-45085_9	AAAACAGTATGAAAGAACT	19	NC_013685.1	middle
952	PC-3p-47679_7	AGTCGGGGGTGGTGGGAGAA	20	NW_003159431.1	middle
953	PC-3p-8630_117	TCATTTACCTCCTAGCCTACAAC	23	NC_013682.1	middle
954	PC-5p-65275_5	TGACCCCTCCGTTGCCACTAGAG	23	NC_013679.1	middle
955	PC-5p-3156_469	TTCCTTGGATGTCTGAGCGAG	21	NC_013669.1	middle
956	PC-3p-507_8203	TCTGACTCGGGTCTTCTGTTT	21	NC_013687.1	middle
957	PC-5p-18350_43	AGAAGCTGGCACTGTGGTGTAGT	23	NW_003159346.1	middle
958	PC-3p-49425_7	CGGCCCCGAACCCGTCGGC	19	NC_013676.1	middle
959	PC-3p-3416_418	ACGGTCCTCTGCCCACTCAGC	21	NC_013677.1	middle
960	PC-5p-50728_7	GCCGTGACTGGGGATGGG	18	NW_003159604.1	middle
961	PC-5p-24850_27	TCGGGGGCGTGGGTTTTT	18	NC_013675.1	middle
962	PC-3p-18819_42	TGACCCCCGGCCGGACCCCACC	22	NC_013672.1	middle
963	PC-3p-30288_20	CCGTGGCACCGGCTCTGAAA	20	NC_013670.1	middle
964	PC-3p-34172_16	TCCCCGGCATCCTCCACCA	19	NC_013686.1	low
965	PC-3p-4290_295	ATTCCACCCTTCCCGTGG	18	NW_003159363.1	middle
966	PC-3p-23316_30	TGAGAGTTACTTAGCAGTAGA	21	NC_013672.1	low
967	PC-3p-64490_5	TACCTGGTTGATCACATTT	19	NC_013678.1	middle
968	PC-3p-28847_21	ACTTCCGGTCTCCTCCTCTAGT	22	NC_013680.1	middle
969	PC-5p-42756_10	AATGTGCTGGCACTGTGGTAT	21	NC_013677.1	low
970	PC-3p-14780_59	TCAGCACTTCTCATCCCCCCAGT	23	NC_013674.1	middle
971	PC-3p-21051_36	TCAAAGGAAGAAGACTGGCGTG	22	NC_013679.1	middle
972	PC-5p-23312_30	AGGGGCCGGCACTGTAGGACA	21	NC_013671.1	middle
973	PC-3p-62538_5	TATCTACAGTGCTGGCATCCCTT	23	NC_013682.1	middle
974	PC-3p-3070_487	TGCTGCAGCTGGAAGCCTCGGT	22	NW_003159406.1	middle
975	PC-3p-57716_5	TGTCCGCTCCCTGCCCCGCAGT	22	NC_013688.1	middle
976	PC-5p-51239_6	AGGGGGCTGGAACTGTGGCGTAA	23	NC_013677.1	middle
977	PC-5p-62888_5	TTCAGGAAGAAGGGTCACC	19	NC_013680.1	middle
978	PC-5p-4561_269	TTGCTCTCTCTCTAACTCTGTC	22	NC_013688.1	middle
979	PC-3p-33534_16	TAGGTCTCGACCCTGCCCCCGTT	23	NW_003159805.1	low
980	PC-3p-3662_379	TCTCACACAGAAATCGCACCCTCTT	25	NW_003159581.1	middle
981	PC-3p-18512_43	TTTCTGTGAATTTTTTGAAGCC	22	NC_013677.1	low
982	PC-3p-3206_457	CAGTGCAATGTCAAAAGGGCATA	23	NC_013669.1	middle
983	PC-3p-18824_42	AGTGTGGATCCATTGTCTCTGT	22	NC_013678.1	middle
984	PC-3p-23209_30	GAACACCCTGGCAGCCTCTTGC	22	NC_013681.1	middle
985	PC-5p-32469_17	GGCGGACTGTCCCCAGTGC	19	NW_003159328.1	middle
986	PC-3p-680_5265	TCGACTCCCGGTATGGGAACCA	22	NC_013675.1	middle
987	PC-3p-16732_49	CAAGCTTGCGTCTATAGGTCTGT	23	NC_013669.1	middle
